# Supplementary material for: Crystal structure of 3-{(E)-[(3,4-di­chloro­phen­yl)imino]­meth­yl}benzene-1,2-diol
Source: Acta Crystallogr E Crystallogr Commun. 2015 Jan 28;71(Pt 2):o137–8. doi: 10.1107/S2056989015001401 (PMC4384559; doi:10.1107/S2056989015001401)
Supplement: Supplementary file 1 [file e-71-0o137-sup1.cif]

##############################################################################
#                                                                            #
# This CIF contains the data in a paper accepted for publication in          #
# Acta Crystallographica Section E. It conforms to the requirements of       #
# Notes for Authors for Acta Crystallographica Section E, and has been       #
# peer reviewed under the auspices of the IUCr Commission on Journals.       #
#                                                                            #
# Full details of the Crystallographic Information File format               #
# are given in the paper "The Crystallographic Information File (CIF):       #
# a New Standard Archive File for Crystallography" by S. R. Hall, F. H.      #
# Allen and I. D. Brown [Acta Cryst. (1991), A47, 655-685].                  #
#                                                                            #
# The current version of the core CIF dictionary is obtainable from          #
# ftp://ftp.iucr.org/pub/cif_core.dic.                                       #
#                                                                            #
# Software is freely available for graphical display of the structure(s)     #
# in this CIF. For information consult the CIF software page                 #
# http://www.iucr.org/resources/cif/software.                                #
#                                                                            #
# This file may be used for bona fide research purposes within the           #
# scientific community so long as proper attribution is given to the journal # 
# article from which it was obtained.                                        #
#                                                                            #
##############################################################################
data_global
_audit_creation_method     ?
_journal_date_recd_electronic     2015-01-15
_journal_date_accepted     2015-01-22
_journal_name_full     'Acta Crystallographica, Section E'
_journal_year     2015
_journal_volume     71
_journal_issue      2
_journal_page_first     o137
_journal_page_last     o138
_journal_paper_category     HO
_journal_paper_doi     10.1107/S2056989015001401
_journal_coeditor_code     HB7353
_publ_contact_author
;
Muhammad Nawaz Tahir
University of Sargodha
Department of Physics
Sargodha
Pakistan
;
_publ_contact_author_email     'dmntahir_uos@yahoo.com'
_publ_contact_author_fax     '0092 48 32 22 121'
_publ_contact_author_phone     '0092 48 92 30 914'
_publ_section_title
;
Crystal structure of
3-{(<i>E</i>)-[(3,4-dichlorophenyl)imino]methyl}benzene-1,2-diol
;
loop_
    _publ_author_name
    _publ_author_footnote
    _publ_author_address
    'Tahir, Muhammad Nawaz' .
;
Department of Physics
University of Sargodha
Sargodha
Punjab
Pakistan
;
    'Shad, Hazoor Ahmad' .
;
Department of Chemistry
University of Sargodha
Sargodha
Pakistan
;
    'Abdul Rauf' .
;
Department of Chemistry
Chenab College
Jhang
Punjab
Pakistan
;
    'Abdul Haleem Khan' .
;
Drug Controller
Sir Ganga Ram Hospital
Lahore
Pakistan
;
data_I
_audit_creation_method     SHELXL-97
_chemical_name_systematic
;
3-{(<i>E</i>)-[(3,4-Dichlorophenyl)imino]methyl}benzene-1,2-diol
;
_chemical_name_common     ?
_chemical_formula_moiety     'C13 H9 Cl2 N O2'
_chemical_formula_sum     'C13 H9 Cl2 N O2'
_chemical_formula_iupac     'C13 H9 Cl2 N O2'
_chemical_formula_weight     282.11
_shelx_space_group_comment
;
The symmetry employed for this shelxl refinement is uniquely defined
by the following loop, which should always be used as a source of
symmetry information in preference to the above space-group names.
They are only intended as comments.
;
_space_group_crystal_system     triclinic
_space_group_name_H-M_alt     'P -1'
_space_group_name_Hall     '-P 1'
loop_
    _space_group_symop_operation_xyz
    'x, y, z'
    '-x, -y, -z'
_cell_length_a     6.4237(8)
_cell_length_b     8.8412(11)
_cell_length_c     11.7799(15)
_cell_angle_alpha     88.606(6)
_cell_angle_beta     76.588(6)
_cell_angle_gamma     70.193(5)
_cell_volume     611.20(13)
_cell_formula_units_Z     2
_cell_measurement_reflns_used     1866
_cell_measurement_theta_min     1.78
_cell_measurement_theta_max     27.00
_cell_measurement_temperature     296(2)
_exptl_crystal_description     prism
_exptl_crystal_colour     'red'
_exptl_crystal_size_max     0.34
_exptl_crystal_size_mid     0.26
_exptl_crystal_size_min     0.20
_exptl_crystal_density_diffrn     1.533
_exptl_crystal_density_meas     ?
_exptl_crystal_density_method     'not measured'
_exptl_crystal_F_000     284
_exptl_absorpt_coefficient_mu     0.522
_exptl_absorpt_correction_type     multi-scan
_exptl_absorpt_process_details
;
(SADABS; Bruker, 2005)
;
_exptl_absorpt_correction_T_min     0.844
_exptl_absorpt_correction_T_max     0.902
_exptl_special_details
;
;
_diffrn_ambient_temperature     296(2)
_diffrn_radiation_type     MoK\a
_diffrn_radiation_wavelength     0.71073
_diffrn_radiation_source     'fine-focus sealed tube'
_diffrn_radiation_monochromator     graphite
_diffrn_measurement_device_type     'Bruker Kappa APEXII CCD'
_diffrn_measurement_method     \w
_diffrn_detector_area_resol_mean     7.80
_diffrn_reflns_number     8896
_diffrn_reflns_av_R_equivalents     0.0423
_diffrn_reflns_theta_min     1.780
_diffrn_reflns_theta_max     27.000
_diffrn_reflns_theta_full     27.00
_diffrn_measured_fraction_theta_max     0.997
_diffrn_measured_fraction_theta_full     0.997
_diffrn_reflns_limit_h_min     -8
_diffrn_reflns_limit_h_max     7
_diffrn_reflns_limit_k_min     -11
_diffrn_reflns_limit_k_max     9
_diffrn_reflns_limit_l_min     -14
_diffrn_reflns_limit_l_max     15
_diffrn_standards_number     0
_diffrn_standards_interval_count     ?
_diffrn_standards_interval_time     ?
_diffrn_standards_decay_%     ?
_refine_special_details
;
Refinement of <i>F</i>^2^ against ALL reflections. The weighted <i>R</i>-factor
<i>wR</i> and goodness of fit <i>S</i> are based on <i>F</i>^2^, conventional
<i>R</i>-factors <i>R</i> are based on <i>F</i>, with <i>F</i> set to zero for
negative <i>F</i>^2^. The threshold expression of <i>F</i>^2^ >
\s(<i>F</i>^2^) is used only for calculating <i>R</i>-factors(gt) <i>etc</i>.
and is not relevant to the choice of reflections for refinement.
<i>R</i>-factors based on <i>F</i>^2^ are statistically about twice as large
as those based on <i>F</i>, and <i>R</i>-factors based on ALL data will be
even larger.
;
_reflns_number_total     2671
_reflns_number_gt     1866
_reflns_threshold_expression     I>2\s(I)
_refine_ls_structure_factor_coef     Fsqd
_refine_ls_matrix_type     full
_refine_ls_R_factor_all     0.0791
_refine_ls_R_factor_gt     0.0524
_refine_ls_wR_factor_gt     0.1372
_refine_ls_wR_factor_ref     0.1637
_refine_ls_goodness_of_fit_ref     1.041
_refine_ls_restrained_S_all     1.041
_refine_ls_number_reflns     2671
_refine_ls_number_parameters     165
_refine_ls_number_restraints     0
_refine_ls_hydrogen_treatment     constr
_refine_ls_weighting_scheme     calc
_refine_ls_weighting_details
              'w=1/[\s^2^(Fo^2^)+(0.0781P)^2^+0.3755P] where P=(Fo^2^+2Fc^2^)/3'
_atom_sites_solution_hydrogens     geom
_atom_sites_solution_primary     direct
_atom_sites_solution_secondary     difmap
_refine_ls_shift/su_max     0.000
_refine_ls_shift/su_mean     0.000
_refine_diff_density_max     0.326
_refine_diff_density_min     -0.325
loop_
    _atom_type_symbol
    _atom_type_description
    _atom_type_scat_dispersion_real
    _atom_type_scat_dispersion_imag
    _atom_type_scat_source
    'C' 'C' 0.0033 0.0016
                         'International Tables Vol C Tables 4.2.6.8 and 6.1.1.4'
    'H' 'H' 0.0000 0.0000
                         'International Tables Vol C Tables 4.2.6.8 and 6.1.1.4'
    'N' 'N' 0.0061 0.0033
                         'International Tables Vol C Tables 4.2.6.8 and 6.1.1.4'
    'O' 'O' 0.0106 0.0060
                         'International Tables Vol C Tables 4.2.6.8 and 6.1.1.4'
    'Cl' 'Cl' 0.1484 0.1585
                         'International Tables Vol C Tables 4.2.6.8 and 6.1.1.4'
_computing_data_collection
;
APEX2 (Bruker, 2007)
;
_computing_cell_refinement
;
SAINT (Bruker, 2007)
;
_computing_data_reduction
;
SAINT (Bruker, 2007)
;
_computing_structure_solution
;
SHELXS97 (Sheldrick, 2008)
;
_computing_structure_refinement
;
SHELXL97 (Sheldrick, 2015)
;
_computing_molecular_graphics
;
ORTEP-3 for Windows (Farrugia, 2012) and PLATON (Spek, 2009)
;
_computing_publication_material
;
WinGX (Farrugia, 2012) and PLATON (Spek, 2009)
;
loop_
    _atom_site_type_symbol
    _atom_site_label
    _atom_site_fract_x
    _atom_site_fract_y
    _atom_site_fract_z
    _atom_site_U_iso_or_equiv
    _atom_site_adp_type
    _atom_site_calc_flag
    _atom_site_occupancy
    _atom_site_disorder_assembly
    _atom_site_disorder_group
    Cl Cl1 0.24642(15) 0.26936(10) 0.01956(8) 0.0657(3) Uani d 1 . .
    Cl Cl2 0.73742(15) 0.11968(10) 0.06575(9) 0.0707(3) Uani d 1 . .
    O O1 -0.2559(3) 0.9592(2) 0.38833(19) 0.0508(5) Uani d 1 . .
    H H1 -0.1671 0.8794 0.3473 0.076 Uiso calc 1 . .
    O O2 -0.4973(3) 1.2453(3) 0.5138(2) 0.0594(6) Uani d 1 . .
    H H2 -0.5353 1.1679 0.5037 0.089 Uiso calc 1 . .
    N N1 0.1345(4) 0.7735(3) 0.2617(2) 0.0452(6) Uani d 1 . .
    C C1 -0.1526(5) 1.0707(3) 0.3887(2) 0.0388(6) Uani d 1 . .
    C C2 -0.2793(5) 1.2167(3) 0.4525(2) 0.0440(6) Uani d 1 . .
    C C3 -0.1834(5) 1.3338(3) 0.4543(2) 0.0478(7) Uani d 1 . .
    H H3 -0.2694 1.4313 0.4964 0.057 Uiso calc 1 . .
    C C4 0.0401(5) 1.3083(4) 0.3943(3) 0.0516(7) Uani d 1 . .
    H H4 0.1030 1.3886 0.3954 0.062 Uiso calc 1 . .
    C C5 0.1694(5) 1.1613(4) 0.3322(3) 0.0494(7) Uani d 1 . .
    H H5 0.3201 1.1427 0.2932 0.059 Uiso calc 1 . .
    C C6 0.0738(5) 1.0419(3) 0.3285(2) 0.0409(6) Uani d 1 . .
    C C7 0.2124(5) 0.8875(3) 0.2674(2) 0.0440(6) Uani d 1 . .
    H H7 0.3638 0.8708 0.2309 0.053 Uiso calc 1 . .
    C C8 0.2859(5) 0.6190(3) 0.2123(2) 0.0433(6) Uani d 1 . .
    C C9 0.2070(5) 0.5315(3) 0.1462(2) 0.0464(7) Uani d 1 . .
    H H9 0.0614 0.5751 0.1334 0.056 Uiso calc 1 . .
    C C10 0.3479(5) 0.3784(3) 0.0998(2) 0.0447(6) Uani d 1 . .
    C C11 0.5634(5) 0.3123(3) 0.1205(2) 0.0471(7) Uani d 1 . .
    C C12 0.6396(5) 0.3969(4) 0.1879(3) 0.0490(7) Uani d 1 . .
    H H12 0.7834 0.3514 0.2027 0.059 Uiso calc 1 . .
    C C13 0.5000(5) 0.5513(3) 0.2339(2) 0.0480(7) Uani d 1 . .
    H H13 0.5511 0.6091 0.2793 0.058 Uiso calc 1 . .
loop_
    _atom_site_aniso_label
    _atom_site_aniso_U_11
    _atom_site_aniso_U_22
    _atom_site_aniso_U_33
    _atom_site_aniso_U_12
    _atom_site_aniso_U_13
    _atom_site_aniso_U_23
    Cl1 0.0749(6) 0.0607(5) 0.0663(5) -0.0278(4) -0.0167(4) -0.0188(4)
    Cl2 0.0675(6) 0.0459(5) 0.0815(6) -0.0049(4) -0.0040(4) -0.0243(4)
    O1 0.0505(11) 0.0377(10) 0.0591(13) -0.0162(9) 0.0005(9) -0.0157(9)
    O2 0.0502(12) 0.0463(12) 0.0765(15) -0.0184(10) 0.0001(11) -0.0216(11)
    N1 0.0488(13) 0.0387(12) 0.0405(12) -0.0089(10) -0.0041(10) -0.0057(10)
    C1 0.0451(14) 0.0348(13) 0.0361(13) -0.0133(11) -0.0086(11) -0.0023(10)
    C2 0.0503(16) 0.0365(14) 0.0419(14) -0.0111(12) -0.0094(12) -0.0072(11)
    C3 0.0619(18) 0.0362(14) 0.0423(15) -0.0117(13) -0.0133(13) -0.0077(12)
    C4 0.067(2) 0.0455(16) 0.0519(17) -0.0291(15) -0.0173(15) 0.0016(13)
    C5 0.0536(17) 0.0495(16) 0.0469(16) -0.0240(14) -0.0058(13) -0.0009(13)
    C6 0.0489(15) 0.0346(13) 0.0355(13) -0.0114(12) -0.0070(11) -0.0001(11)
    C7 0.0473(15) 0.0405(14) 0.0372(14) -0.0113(12) -0.0016(11) -0.0053(11)
    C8 0.0508(16) 0.0365(14) 0.0359(14) -0.0124(12) -0.0007(12) -0.0059(11)
    C9 0.0490(16) 0.0435(15) 0.0442(15) -0.0146(13) -0.0073(12) -0.0045(12)
    C10 0.0531(16) 0.0436(15) 0.0373(14) -0.0198(13) -0.0051(12) -0.0047(11)
    C11 0.0524(16) 0.0396(14) 0.0406(15) -0.0113(13) 0.0001(12) -0.0070(12)
    C12 0.0469(16) 0.0486(16) 0.0463(16) -0.0102(13) -0.0094(13) -0.0060(13)
    C13 0.0546(17) 0.0455(16) 0.0422(15) -0.0160(13) -0.0089(13) -0.0103(12)
_geom_special_details
;
All e.s.d.'s (except the e.s.d. in the dihedral angle between two l.s. planes)
are estimated using the full covariance matrix. The cell e.s.d.'s are taken
into account individually in the estimation of e.s.d.'s in distances, angles
and torsion angles; correlations between e.s.d.'s in cell parameters are only
used when they are defined by crystal symmetry. An approximate (isotropic)
treatment of cell e.s.d.'s is used for estimating e.s.d.'s involving l.s.
planes.
;
loop_
    _geom_bond_atom_site_label_1
    _geom_bond_atom_site_label_2
    _geom_bond_site_symmetry_2
    _geom_bond_distance
    _geom_bond_publ_flag
    Cl1 C10 . 1.733(3) ?
    Cl2 C11 . 1.731(3) ?
    O1 C1 . 1.363(3) ?
    O1 H1 . 0.8200 ?
    O2 C2 . 1.359(3) ?
    O2 H2 . 0.8200 ?
    N1 C7 . 1.277(4) ?
    N1 C8 . 1.423(3) ?
    C1 C2 . 1.394(4) ?
    C1 C6 . 1.401(4) ?
    C2 C3 . 1.375(4) ?
    C3 C4 . 1.390(4) ?
    C3 H3 . 0.9300 ?
    C4 C5 . 1.395(4) ?
    C4 H4 . 0.9300 ?
    C5 C6 . 1.396(4) ?
    C5 H5 . 0.9300 ?
    C6 C7 . 1.450(4) ?
    C7 H7 . 0.9300 ?
    C8 C13 . 1.383(4) ?
    C8 C9 . 1.392(4) ?
    C9 C10 . 1.388(4) ?
    C9 H9 . 0.9300 ?
    C10 C11 . 1.385(4) ?
    C11 C12 . 1.373(4) ?
    C12 C13 . 1.394(4) ?
    C12 H12 . 0.9300 ?
    C13 H13 . 0.9300 ?
loop_
    _geom_angle_atom_site_label_1
    _geom_angle_atom_site_label_2
    _geom_angle_atom_site_label_3
    _geom_angle_site_symmetry_1
    _geom_angle_site_symmetry_3
    _geom_angle
    _geom_angle_publ_flag
    C1 O1 H1 . . 109.5 ?
    C2 O2 H2 . . 109.5 ?
    C7 N1 C8 . . 119.6(2) ?
    O1 C1 C2 . . 117.8(2) ?
    O1 C1 C6 . . 122.1(2) ?
    C2 C1 C6 . . 120.1(2) ?
    O2 C2 C3 . . 119.1(2) ?
    O2 C2 C1 . . 120.9(2) ?
    C3 C2 C1 . . 120.0(3) ?
    C2 C3 C4 . . 120.9(3) ?
    C2 C3 H3 . . 119.6 ?
    C4 C3 H3 . . 119.6 ?
    C3 C4 C5 . . 119.5(3) ?
    C3 C4 H4 . . 120.3 ?
    C5 C4 H4 . . 120.3 ?
    C4 C5 C6 . . 120.3(3) ?
    C4 C5 H5 . . 119.8 ?
    C6 C5 H5 . . 119.8 ?
    C5 C6 C1 . . 119.3(2) ?
    C5 C6 C7 . . 119.8(3) ?
    C1 C6 C7 . . 120.9(2) ?
    N1 C7 C6 . . 122.5(3) ?
    N1 C7 H7 . . 118.7 ?
    C6 C7 H7 . . 118.7 ?
    C13 C8 C9 . . 119.9(2) ?
    C13 C8 N1 . . 122.1(3) ?
    C9 C8 N1 . . 117.9(3) ?
    C10 C9 C8 . . 119.3(3) ?
    C10 C9 H9 . . 120.3 ?
    C8 C9 H9 . . 120.3 ?
    C11 C10 C9 . . 120.3(3) ?
    C11 C10 Cl1 . . 120.7(2) ?
    C9 C10 Cl1 . . 118.9(2) ?
    C12 C11 C10 . . 120.5(3) ?
    C12 C11 Cl2 . . 118.9(2) ?
    C10 C11 Cl2 . . 120.6(2) ?
    C11 C12 C13 . . 119.5(3) ?
    C11 C12 H12 . . 120.2 ?
    C13 C12 H12 . . 120.2 ?
    C8 C13 C12 . . 120.4(3) ?
    C8 C13 H13 . . 119.8 ?
    C12 C13 H13 . . 119.8 ?
loop_
    _geom_torsion_atom_site_label_1
    _geom_torsion_atom_site_label_2
    _geom_torsion_atom_site_label_3
    _geom_torsion_atom_site_label_4
    _geom_torsion_site_symmetry_1
    _geom_torsion_site_symmetry_2
    _geom_torsion_site_symmetry_3
    _geom_torsion_site_symmetry_4
    _geom_torsion
    _geom_torsion_publ_flag
    O1 C1 C2 O2 . . . . 1.1(4) ?
    C6 C1 C2 O2 . . . . -178.3(3) ?
    O1 C1 C2 C3 . . . . -179.2(3) ?
    C6 C1 C2 C3 . . . . 1.4(4) ?
    O2 C2 C3 C4 . . . . 179.0(3) ?
    C1 C2 C3 C4 . . . . -0.7(4) ?
    C2 C3 C4 C5 . . . . -0.6(4) ?
    C3 C4 C5 C6 . . . . 1.3(5) ?
    C4 C5 C6 C1 . . . . -0.7(4) ?
    C4 C5 C6 C7 . . . . -177.7(3) ?
    O1 C1 C6 C5 . . . . 179.9(3) ?
    C2 C1 C6 C5 . . . . -0.7(4) ?
    O1 C1 C6 C7 . . . . -3.1(4) ?
    C2 C1 C6 C7 . . . . 176.3(3) ?
    C8 N1 C7 C6 . . . . -172.6(2) ?
    C5 C6 C7 N1 . . . . 179.5(3) ?
    C1 C6 C7 N1 . . . . 2.5(4) ?
    C7 N1 C8 C13 . . . . 40.5(4) ?
    C7 N1 C8 C9 . . . . -143.4(3) ?
    C13 C8 C9 C10 . . . . -1.9(4) ?
    N1 C8 C9 C10 . . . . -178.1(2) ?
    C8 C9 C10 C11 . . . . 1.0(4) ?
    C8 C9 C10 Cl1 . . . . 179.0(2) ?
    C9 C10 C11 C12 . . . . 0.5(4) ?
    Cl1 C10 C11 C12 . . . . -177.5(2) ?
    C9 C10 C11 Cl2 . . . . 178.5(2) ?
    Cl1 C10 C11 Cl2 . . . . 0.5(4) ?
    C10 C11 C12 C13 . . . . -1.1(4) ?
    Cl2 C11 C12 C13 . . . . -179.1(2) ?
    C9 C8 C13 C12 . . . . 1.3(4) ?
    N1 C8 C13 C12 . . . . 177.3(3) ?
    C11 C12 C13 C8 . . . . 0.2(4) ?
loop_
    _geom_hbond_atom_site_label_D
    _geom_hbond_atom_site_label_H
    _geom_hbond_atom_site_label_A
    _geom_hbond_site_symmetry_A
    _geom_hbond_distance_DH
    _geom_hbond_distance_HA
    _geom_hbond_distance_DA
    _geom_hbond_angle_DHA
    O1 H1 N1 . 0.82 1.89 2.608(3) 146
    O2 H2 O1 . 0.82 2.28 2.729(3) 115
    O2 H2 O1 2_476 0.82 2.20 2.846(3) 136
    C12 H12 Cg1 1_645 0.93 2.83 3.538(4) 134
_iucr_refine_instructions_details
;
TITL NT39FEB14_1_0m in P-1 RED PRISM
CELL 0.71073 6.4237 8.8412 11.7799 88.606 76.588 70.193
ZERR 2.00 0.0008 0.0011 0.0015 0.006 0.006 0.005
LATT 1
SFAC C  H  N  O  Cl
UNIT 26  18  2  4  4
OMIT -3 54
L.S. 40
ACTA
BOND $H
HTAB
CONF
LIST 4
FMAP 2
PLAN 6
SIZE 0.34 0.26 0.20
TEMP 23.000
HTAB O1 N1
HTAB O2 O1
EQIV $1 -x-1, -y+2, -z+1
HTAB O2 O1_$1
EQIV $2 -x, -y+1, -z
HTAB C9 Cl1_$2
MPLA 9 C1 C2 C3 C4 C5 C6 C7 O1 O2
MPLA 9 C8 C9 C10 C11 C12 C13 N1 CL1 CL2
WGHT    0.078100    0.375500
FVAR       0.23473
CL1   5    0.246425    0.269356    0.019557    11.00000    0.07492    0.06073 =
         0.06631   -0.01878   -0.01666   -0.02777
CL2   5    0.737424    0.119679    0.065753    11.00000    0.06751    0.04590 =
         0.08148   -0.02429   -0.00398   -0.00493
O1    4   -0.255912    0.959168    0.388327    11.00000    0.05046    0.03772 =
         0.05907   -0.01571    0.00051   -0.01625
AFIX 147
H1    2   -0.167127    0.879413    0.347281    11.00000   -1.50000
AFIX   0
O2    4   -0.497328    1.245253    0.513821    11.00000    0.05018    0.04632 =
         0.07653   -0.02157    0.00011   -0.01842
AFIX 147
H2    2   -0.535284    1.167854    0.503712    11.00000   -1.50000
AFIX   0
N1    3    0.134485    0.773451    0.261678    11.00000    0.04876    0.03872 =
         0.04048   -0.00571   -0.00415   -0.00893
C1    1   -0.152646    1.070720    0.388679    11.00000    0.04508    0.03477 =
         0.03607   -0.00231   -0.00863   -0.01327
C2    1   -0.279315    1.216673    0.452497    11.00000    0.05034    0.03650 =
         0.04194   -0.00717   -0.00936   -0.01107
C3    1   -0.183436    1.333755    0.454348    11.00000    0.06187    0.03616 =
         0.04230   -0.00772   -0.01327   -0.01169
AFIX  43
H3    2   -0.269351    1.431298    0.496377    11.00000   -1.20000
AFIX   0
C4    1    0.040137    1.308274    0.394251    11.00000    0.06709    0.04549 =
         0.05188    0.00165   -0.01734   -0.02914
AFIX  43
H4    2    0.103042    1.388578    0.395376    11.00000   -1.20000
AFIX   0
C5    1    0.169426    1.161288    0.332232    11.00000    0.05359    0.04954 =
         0.04695   -0.00085   -0.00576   -0.02397
AFIX  43
H5    2    0.320108    1.142745    0.293192    11.00000   -1.20000
AFIX   0
C6    1    0.073760    1.041881    0.328473    11.00000    0.04892    0.03462 =
         0.03550   -0.00012   -0.00696   -0.01143
C7    1    0.212359    0.887486    0.267355    11.00000    0.04734    0.04055 =
         0.03723   -0.00533   -0.00158   -0.01129
AFIX  43
H7    2    0.363815    0.870807    0.230870    11.00000   -1.20000
AFIX   0
C8    1    0.285853    0.618968    0.212288    11.00000    0.05081    0.03649 =
         0.03594   -0.00593   -0.00075   -0.01236
C9    1    0.207005    0.531464    0.146232    11.00000    0.04900    0.04352 =
         0.04415   -0.00452   -0.00733   -0.01459
AFIX  43
H9    2    0.061414    0.575135    0.133366    11.00000   -1.20000
AFIX   0
C10   1    0.347901    0.378381    0.099774    11.00000    0.05312    0.04355 =
         0.03733   -0.00474   -0.00511   -0.01979
C11   1    0.563360    0.312320    0.120477    11.00000    0.05239    0.03958 =
         0.04057   -0.00697    0.00009   -0.01134
C12   1    0.639615    0.396865    0.187869    11.00000    0.04692    0.04864 =
         0.04629   -0.00600   -0.00943   -0.01022
AFIX  43
H12   2    0.783387    0.351411    0.202703    11.00000   -1.20000
AFIX   0
C13   1    0.499977    0.551268    0.233863    11.00000    0.05458    0.04551 =
         0.04224   -0.01034   -0.00891   -0.01596
AFIX  43
H13   2    0.551119    0.609093    0.279328    11.00000   -1.20000
AFIX   0
HKLF 4 1 1 0 0 0 1 0 0 0 1
REM  NT39FEB14_1_0m in P-1 RED PRISM
REM R1 =  0.0524 for    1866 Fo > 4sig(Fo)  and  0.0791 for all    2671 data
REM    165 parameters refined using      0 restraints
END
WGHT      0.0779      0.3765
REM Instructions for potential hydrogen bonds
HTAB O1 N1
HTAB O2 O1
HTAB O2 O1_$1
HTAB C9 Cl1_$2
REM Highest difference peak  0.326,  deepest hole -0.325,  1-sigma level  0.068
Q1    1  -0.0822  1.3968  0.4320  11.00000  0.05    0.33
Q2    1   0.1711  0.2145  0.0925  11.00000  0.05    0.32
Q3    1  -0.4033  1.2365  0.4563  11.00000  0.05    0.31
Q4    1  -0.0050  1.0229  0.3807  11.00000  0.05    0.29
Q5    1   0.0698  0.2986  0.0650  11.00000  0.05    0.29
Q6    1   0.7955  0.1952 -0.0206  11.00000  0.05    0.28
;
