# Supplementary material for: Crystal structure of 3-{(E)-[(3,4-di­chloro­phen­yl)imino]­meth­yl}benzene-1,2-diol
Source: Acta Crystallogr E Crystallogr Commun. 2015 Jan 28;71(Pt 2):o137–8. doi: 10.1107/S2056989015001401 (PMC4384559; doi:10.1107/S2056989015001401)
Supplement: Supplementary file 2 [file e-71-0o137-Isup2.hkl]

#
# h,k,l, Fc-squared, Fo-squared, sigma(Fo-squared), status flag
#
data_I
_shelx_title ' NT39FEB14_1_0m in P-1 RED PRISM'
_shelx_refln_list_code          4
_shelx_F_calc_maximum      124.99
_exptl_crystal_F_000       288.00
_reflns_d_resolution_high  0.7828

loop_
 _space_group_symop_operation_xyz
 'x, y, z'
 '-x, -y, -z'

_cell_length_a     6.4237
_cell_length_b     8.8412
_cell_length_c    11.7799
_cell_angle_alpha  88.606
_cell_angle_beta   76.588
_cell_angle_gamma  70.193

_shelx_F_squared_multiplier     1.000

loop_
 _refln_index_h
 _refln_index_k
 _refln_index_l
 _refln_F_squared_calc
 _refln_F_squared_meas
 _refln_F_squared_sigma
 _refln_observed_status
   1   0   0         46.01         36.03         0.92 o
   2   0   0       4034.25       3615.43        68.43 o
   3   0   0        287.20        282.06         5.73 o
   4   0   0        637.81        644.84        14.43 o
   5   0   0         20.59         17.21         2.05 o
   6   0   0          9.22         14.57         1.53 o
   7   0   0          0.36         -0.99         1.57 o
  -7   1   0          5.79         10.16         2.90 o
  -6   1   0          0.21          1.42         1.81 o
  -5   1   0          0.53         -1.83         1.22 o
  -4   1   0         70.06         70.34         3.02 o
  -3   1   0          7.46          7.99         0.81 o
  -2   1   0        418.17        393.97         8.46 o
  -1   1   0         20.50         28.77         1.53 o
   0   1   0        130.98        130.53         2.83 o
   1   1   0       2977.33       2787.86        41.98 o
   2   1   0        890.32        768.85        13.67 o
   3   1   0         14.12         16.51         1.14 o
   4   1   0          3.34          0.42         0.45 o
   5   1   0         26.49         20.87         1.42 o
   6   1   0        111.24        122.38         4.94 o
   7   1   0          8.15          5.30         1.65 o
  -6   2   0          1.20          1.45         2.54 o
  -5   2   0          8.27         11.97         1.60 o
  -4   2   0         69.55         60.56         3.95 o
  -3   2   0        293.23        302.25         8.87 o
  -2   2   0          1.49          0.38         0.56 o
  -1   2   0         66.64         72.68         1.68 o
   0   2   0       1024.24       1146.11        17.18 o
   1   2   0        520.15        479.79         8.17 o
   2   2   0         11.14         18.81         1.43 o
   3   2   0         36.67         27.58         0.87 o
   4   2   0          6.21         10.28         0.67 o
   5   2   0         40.51         41.13         1.42 o
   6   2   0          0.12          1.74         0.85 o
   7   2   0         19.77         22.26         1.98 o
  -6   3   0          5.87          5.08         2.72 o
  -5   3   0         10.61          9.67         2.09 o
  -4   3   0          3.14          5.40         1.78 o
  -3   3   0        629.23        597.69        14.63 o
  -2   3   0         70.91         71.14         2.32 o
  -1   3   0        788.15        791.07        22.17 o
   0   3   0         64.84         63.75         1.50 o
   1   3   0       1701.29       1638.14        33.46 o
   2   3   0         72.36         58.88         1.46 o
   3   3   0        254.31        209.59         4.54 o
   4   3   0         23.20         23.17         1.14 o
   5   3   0         80.55         80.27         4.15 o
   6   3   0          0.37          2.18         1.34 o
   7   3   0          5.19          6.37         2.22 o
  -6   4   0          0.49         -1.90         1.96 o
  -5   4   0          4.24          5.51         1.87 o
  -4   4   0         84.40         89.32         4.93 o
  -3   4   0        169.92        170.52         8.37 o
  -2   4   0        150.30        139.76         3.48 o
  -1   4   0        147.80        161.79         5.79 o
   0   4   0         15.46         17.18         0.86 o
   1   4   0        153.20        156.25         3.19 o
   2   4   0        256.95        254.24         5.97 o
   3   4   0         33.83         35.40         1.50 o
   4   4   0         13.80         11.96         0.96 o
   5   4   0        193.86        185.54         6.19 o
   6   4   0         22.75         19.95         1.77 o
   7   4   0          5.32          3.82         1.52 o
  -5   5   0         15.59         19.97         4.17 o
  -4   5   0         22.28         24.50         4.72 o
  -3   5   0         30.67         27.99         2.69 o
  -2   5   0         21.18         19.96         1.54 o
  -1   5   0        115.94        101.34         3.70 o
   0   5   0        174.64        165.01         5.21 o
   1   5   0        623.50        598.06        11.24 o
   2   5   0        288.87        267.09         5.70 o
   3   5   0        765.27        755.72        16.88 o
   4   5   0        336.11        304.95         7.22 o
   5   5   0        520.75        534.06        15.80 o
   6   5   0         23.44         26.76         3.19 o
   7   5   0         25.89         25.31         2.14 o
  -4   6   0          7.51          9.95         2.30 o
  -3   6   0         11.05         14.01         3.36 o
  -2   6   0          5.91          7.71         1.29 o
  -1   6   0        118.57        110.64         3.67 o
   0   6   0        204.68        222.71         8.14 o
   1   6   0          0.62          2.11         0.67 o
   2   6   0        110.06        109.59         2.60 o
   3   6   0         31.72         29.64         2.03 o
   4   6   0         36.10         28.03         1.73 o
   5   6   0          4.97          4.30         1.32 o
   6   6   0          1.22         -0.76         1.21 o
   7   6   0          3.36          4.59         1.44 o
  -4   7   0         56.42         81.58         5.50 o
  -3   7   0          4.56          1.57         4.81 o
  -2   7   0          0.26          0.90         1.35 o
  -1   7   0         34.04         32.38         2.37 o
   0   7   0          7.79          5.60         1.57 o
   1   7   0        143.51        145.11         3.84 o
   2   7   0         25.72         22.32         1.12 o
   3   7   0         13.27         11.64         1.47 o
   4   7   0          2.42          4.60         1.16 o
   5   7   0          0.20         -1.08         1.03 o
   6   7   0          6.12          5.16         1.38 o
   7   7   0          1.03         -1.87         1.27 o
  -3   8   0          2.01         -1.12         1.99 o
  -2   8   0          9.28         11.43         3.63 o
  -1   8   0        103.77        102.33        10.34 o
   0   8   0         59.79         66.01         4.42 o
   1   8   0        537.16        578.03        12.36 o
   2   8   0        450.60        491.80        12.67 o
   3   8   0        169.75        173.07         6.39 o
   4   8   0         85.38         84.82         4.14 o
   5   8   0         64.61         64.38         3.09 o
   6   8   0          2.80          4.79         1.45 o
   7   8   0          0.11          1.09         1.40 o
  -2   9   0          2.20          2.25         2.24 o
  -1   9   0          0.12          1.11         1.41 o
   0   9   0          2.98          1.14         1.86 o
   1   9   0         10.82         11.92         2.38 o
   2   9   0          8.28          5.20         1.38 o
   3   9   0         24.85         21.49         2.07 o
   4   9   0         10.32          8.19         1.68 o
   5   9   0          0.09         -1.09         1.30 o
   6   9   0          6.04          6.24         1.48 o
  -1  10   0         36.54         30.31         5.08 o
   0  10   0          2.23         -0.58         2.45 o
   1  10   0         45.51         54.80         4.36 o
   2  10   0          3.38         -0.78         2.07 o
   3  10   0          0.68         -0.45         1.73 o
   4  10   0         12.95         13.00         1.95 o
   5  10   0         11.24         10.30         2.20 o
   2  11   0          8.13          8.06         1.91 o
   3  11   0         31.76         37.39         6.16 o
   4  11   0          0.48          0.67         1.91 o
  -4 -11   1          1.12         -2.90         2.00 o
  -3 -11   1          2.01          1.23         2.04 o
  -2 -11   1          1.12          1.09         2.90 o
  -1 -11   1         22.90         35.57         5.63 o
  -5 -10   1          5.00          5.98         1.49 o
  -4 -10   1         19.14         18.38         2.23 o
  -3 -10   1         16.81         18.77         3.72 o
  -2 -10   1          0.29         -3.00         2.07 o
  -1 -10   1          3.72          2.34         1.73 o
   0 -10   1         10.43          6.23         2.66 o
   1 -10   1         24.18         20.69         4.72 o
  -6  -9   1          0.35          1.65         2.75 o
  -5  -9   1         12.99         13.55         1.61 o
  -4  -9   1         25.48         15.75         2.51 o
  -3  -9   1          1.87          3.42         1.55 o
  -2  -9   1         31.57         31.27         2.75 o
  -1  -9   1          7.55          6.52         1.61 o
   0  -9   1         15.24         14.53         2.21 o
   1  -9   1          0.01          3.09         2.90 o
   2  -9   1          4.58          2.28         2.22 o
  -7  -8   1          0.01          0.91         4.72 o
  -6  -8   1         10.40         15.43         5.26 o
  -5  -8   1          3.73          2.03         1.39 o
  -4  -8   1          2.63          1.24         1.17 o
  -3  -8   1         11.77         11.55         1.55 o
  -2  -8   1        104.51        113.59         5.61 o
  -1  -8   1        111.95        110.12         7.30 o
   0  -8   1        269.73        292.88         9.14 o
   1  -8   1          4.54          6.60         1.36 o
   2  -8   1         63.86         60.17         5.54 o
   3  -8   1          0.98         -2.41         2.04 o
  -7  -7   1         13.33         12.34         5.08 o
  -6  -7   1          0.36          2.90         4.17 o
  -5  -7   1          8.39         10.30         2.90 o
  -4  -7   1          2.51          2.35         0.98 o
  -3  -7   1         45.52         43.46         2.30 o
  -2  -7   1         11.29          9.95         1.07 o
  -1  -7   1         74.26         62.46         2.29 o
   0  -7   1        184.95        184.97         5.37 o
   1  -7   1         16.45         13.64         1.49 o
   2  -7   1         35.85         44.09         7.26 o
   3  -7   1         21.51         22.87         2.87 o
   4  -7   1          9.14         10.16         2.63 o
  -7  -6   1         33.57         33.82         4.95 o
  -6  -6   1         70.23         74.15         5.62 o
  -5  -6   1          3.86          2.13         1.49 o
  -4  -6   1         58.38         54.55         2.42 o
  -3  -6   1         75.78         76.33         3.51 o
  -2  -6   1        495.60        483.62        11.17 o
  -1  -6   1        152.31        144.02         3.52 o
   0  -6   1         55.71         55.24         2.08 o
   1  -6   1          0.36         -0.23         0.85 o
   2  -6   1        106.72        113.97         4.57 o
   3  -6   1         29.46         28.45         2.95 o
   4  -6   1          9.74          8.21         2.30 o
  -7  -5   1          0.03         -0.17         1.26 o
  -6  -5   1          3.27          5.63         1.27 o
  -5  -5   1         21.41         20.60         1.56 o
  -4  -5   1        239.86        220.46         7.36 o
  -3  -5   1        447.84        428.36        11.18 o
  -2  -5   1        573.32        543.39        12.32 o
  -1  -5   1          2.78          9.11         0.72 o
   0  -5   1        883.89        962.72        20.29 o
   1  -5   1        228.96        217.80         5.83 o
   2  -5   1        128.15        130.00         4.15 o
   3  -5   1          5.64          4.49         2.90 o
   4  -5   1         86.05        101.24         5.44 o
   5  -5   1         13.19         14.22         2.61 o
  -7  -4   1          3.73          2.23         1.24 o
  -6  -4   1          7.39          5.91         1.07 o
  -5  -4   1        159.03        150.62         6.71 o
  -4  -4   1         15.41         13.41         0.87 o
  -3  -4   1         40.53         39.26         5.54 o
  -2  -4   1         38.97         33.72         1.44 o
  -1  -4   1        290.25        314.03         7.18 o
   0  -4   1          0.86          0.05         0.41 o
   1  -4   1        245.48        257.25         7.36 o
   2  -4   1        100.42        110.14         3.61 o
   3  -4   1        244.31        250.20         7.89 o
   4  -4   1         69.08         72.10         4.41 o
   5  -4   1          0.01          1.63         1.83 o
   6  -4   1          4.92          1.03         2.05 o
  -7  -3   1         16.76         23.73         2.32 o
  -6  -3   1          0.76         -1.27         0.92 o
  -5  -3   1        224.91        218.31        10.22 o
  -4  -3   1          6.72          5.97         0.63 o
  -3  -3   1        589.69        506.91        13.65 o
  -2  -3   1          1.07         21.75         2.93 o
  -1  -3   1        602.34        498.23         9.51 o
   0  -3   1         87.32         87.58         2.45 o
   1  -3   1       1044.43        992.31        18.98 o
   2  -3   1        212.56        231.90         6.00 o
   3  -3   1        512.76        500.29        11.12 o
   4  -3   1        618.25        627.93        21.75 o
   5  -3   1        152.25        180.12        13.61 o
   6  -3   1         13.87         16.46         2.63 o
  -7  -2   1          0.00         -0.73         2.36 o
  -6  -2   1         76.60         76.01         3.11 o
  -5  -2   1          0.96          2.25         1.10 o
  -4  -2   1         26.26         37.41         1.48 o
  -3  -2   1        842.05        769.79        16.70 o
  -2  -2   1        187.00        151.01         3.44 o
  -1  -2   1        360.41        314.89        11.51 o
   0  -2   1          9.72          6.15         0.37 o
   1  -2   1        618.23        635.71        13.38 o
   2  -2   1        542.59        520.95        12.50 o
   3  -2   1         66.86         65.56         2.36 o
   4  -2   1          2.51         -0.94         0.63 o
   5  -2   1        172.45        193.80         5.82 o
   6  -2   1          7.33          7.52         2.01 o
  -7  -1   1          5.98          8.10         1.68 o
  -6  -1   1          0.02          1.19         1.06 o
  -5  -1   1          0.60          1.82         0.65 o
  -4  -1   1         15.82         12.20         0.88 o
  -3  -1   1       1650.65       1661.75        32.16 o
  -2  -1   1          2.15          3.05         0.51 o
  -1  -1   1       1115.23        962.57        20.73 o
   0  -1   1         59.39         55.82         1.03 o
   1  -1   1        981.71        945.93        19.62 o
   2  -1   1          0.04          0.47         0.32 o
   3  -1   1        219.22        233.07         5.97 o
   4  -1   1         17.62         18.37         1.62 o
   5  -1   1          6.02          6.56         1.57 o
   6  -1   1         13.94         15.17         1.83 o
   7  -1   1          0.03         -0.73         2.18 o
  -7   0   1          2.21          1.98         1.61 o
  -6   0   1         21.09         25.19         2.21 o
  -5   0   1          0.06         -1.35         0.90 o
  -4   0   1         80.21         80.71         2.28 o
  -3   0   1        450.71        447.33         8.85 o
  -2   0   1        148.04        136.60         3.29 o
  -1   0   1         15.75         15.77         0.45 o
   0   0   1        105.92         92.61         1.71 o
   1   0   1       1474.59       1645.02        28.64 o
   2   0   1       4358.94       4363.17        82.58 o
   3   0   1        124.51        137.23         2.80 o
   4   0   1         47.46         42.11         3.08 o
   5   0   1         23.65         22.43         1.41 o
   6   0   1         92.75         96.80         4.91 o
   7   0   1          3.17         -0.22         1.60 o
  -7   1   1          2.12          2.00         2.54 o
  -6   1   1          3.79          5.63         1.51 o
  -5   1   1         50.20         58.06         4.62 o
  -4   1   1          0.03         -0.44         0.65 o
  -3   1   1          0.05          0.70         0.53 o
  -2   1   1         41.49         44.77         1.37 o
  -1   1   1         24.90         31.99         1.03 o
   0   1   1       2011.14       2632.73        41.05 o
   1   1   1          0.30          0.73         0.16 o
   2   1   1          0.94          0.00         0.22 o
   3   1   1         52.98         51.42         1.29 o
   4   1   1         95.45        100.13         2.70 o
   5   1   1          0.12          2.04         0.67 o
   6   1   1         16.19         13.80         1.54 o
   7   1   1          1.53         -0.06         1.44 o
  -6   2   1         41.21         51.00         5.08 o
  -5   2   1          2.40          0.44         1.17 o
  -4   2   1         78.87         72.85         3.48 o
  -3   2   1        298.37        270.65         6.99 o
  -2   2   1        381.57        364.22         8.00 o
  -1   2   1       2447.07       2505.07        43.82 o
   0   2   1         76.98         80.91         1.50 o
   1   2   1       1204.84       1250.52        18.12 o
   2   2   1       1478.68       1654.18        28.14 o
   3   2   1        602.15        537.76         9.92 o
   4   2   1         75.66         67.27         1.98 o
   5   2   1         23.88         23.59         1.83 o
   6   2   1         35.17         42.31         3.69 o
   7   2   1         49.46         55.42         3.35 o
  -6   3   1          0.19          2.54         2.90 o
  -5   3   1         23.84         25.83         2.74 o
  -4   3   1         93.37         94.71         5.99 o
  -3   3   1        325.11        307.23         8.03 o
  -2   3   1          6.09          6.42         0.67 o
  -1   3   1       4397.99       4798.91        90.52 o
   0   3   1         91.91        107.61         2.15 o
   1   3   1        925.45        906.13        14.52 o
   2   3   1         64.56         51.19         1.26 o
   3   3   1       1284.13       1216.50        20.94 o
   4   3   1          0.22         -0.44         0.43 o
   5   3   1        153.51        155.34         4.04 o
   6   3   1          1.06          0.59         0.78 o
   7   3   1         20.71         16.94         2.81 o
   8   3   1          0.93         -2.95         2.01 o
  -5   4   1          5.13          3.05         2.45 o
  -4   4   1         72.66         85.30         4.73 o
  -3   4   1          0.05         -0.46         1.39 o
  -2   4   1          4.41          3.34         0.83 o
  -1   4   1        222.11        231.87         7.68 o
   0   4   1       1051.52       1190.42        21.41 o
   1   4   1         17.85         26.45         1.41 o
   2   4   1       1403.95       1587.04        29.63 o
   3   4   1          1.06          4.12         0.60 o
   4   4   1         33.41         28.88         1.55 o
   5   4   1        338.46        318.04         9.65 o
   6   4   1         16.69         15.84         1.70 o
   7   4   1          1.11         -1.77         1.36 o
   8   4   1          0.00         -1.53         2.01 o
  -5   5   1         18.47         11.84         2.79 o
  -4   5   1         25.80         30.47         4.90 o
  -3   5   1         78.34         76.88         4.49 o
  -2   5   1        100.80         97.12         4.30 o
  -1   5   1        259.52        253.42         6.76 o
   0   5   1         14.42         12.70         0.87 o
   1   5   1        317.37        319.38         6.16 o
   2   5   1        200.31        171.98         3.96 o
   3   5   1         10.87          5.75         0.87 o
   4   5   1        147.18        132.77         3.66 o
   5   5   1          0.90          0.15         1.68 o
   6   5   1        371.93        392.27        12.82 o
   7   5   1          0.04         -1.90         1.27 o
   8   5   1         10.46         12.30         5.26 o
  -4   6   1          3.69          5.20         2.14 o
  -3   6   1          8.05          4.36         2.36 o
  -2   6   1          1.25          3.43         1.35 o
  -1   6   1          6.56          4.92         1.26 o
   0   6   1         16.66         14.00         1.16 o
   1   6   1        149.46        155.60         3.71 o
   2   6   1        118.07        122.33         3.20 o
   3   6   1         18.49         17.94         1.26 o
   4   6   1          1.00          0.42         0.91 o
   5   6   1          2.87          2.15         1.12 o
   6   6   1          0.04         -2.06         2.04 o
   7   6   1          3.57          3.10         1.44 o
  -4   7   1         18.84         20.85         3.07 o
  -3   7   1          5.26          2.62         2.99 o
  -2   7   1         97.45        109.98         5.13 o
  -1   7   1         55.72         44.30         2.82 o
   0   7   1        193.67        198.59         6.66 o
   1   7   1          9.83          5.69         1.55 o
   2   7   1        378.91        378.83         7.66 o
   3   7   1          4.21          3.12         1.00 o
   4   7   1        188.85        174.40         5.53 o
   5   7   1          4.71          3.61         1.28 o
   6   7   1         12.97         14.69         1.86 o
   7   7   1          2.53          1.56         1.43 o
  -3   8   1          5.29          8.56         2.50 o
  -2   8   1        133.74        144.99         5.76 o
  -1   8   1         17.52         12.08         2.18 o
   0   8   1         47.98         49.20         2.96 o
   1   8   1          0.87          2.73         1.56 o
   2   8   1        204.31        242.70         8.01 o
   3   8   1        231.36        224.52         6.02 o
   4   8   1        116.86        121.21         4.59 o
   5   8   1          5.17          6.98         1.54 o
   6   8   1         19.77         19.44         2.06 o
   7   8   1         27.16         32.80         2.54 o
  -2   9   1          0.32          0.32         1.72 o
  -1   9   1         14.49         10.54         2.24 o
   0   9   1          7.27          5.81         2.90 o
   1   9   1         20.93         18.49         2.44 o
   2   9   1          2.66          0.55         1.28 o
   3   9   1         50.97         46.38         2.90 o
   4   9   1          3.46          2.43         1.48 o
   5   9   1          1.14         -0.34         1.47 o
   6   9   1          3.68          1.34         1.46 o
   0  10   1          8.98          5.08         3.45 o
   1  10   1         28.35         23.86         4.09 o
   2  10   1          1.79         -0.61         1.48 o
   3  10   1         38.12         49.89         3.77 o
   4  10   1          4.05          3.99         1.89 o
   5  10   1          6.50          6.66         1.77 o
   6  10   1          7.31          7.71         1.80 o
   2  11   1          1.16         -0.77         1.71 o
   3  11   1          2.49          3.21         2.24 o
   4  11   1         14.62          9.98         2.34 o
  -3 -11   2          0.46         -1.28         2.09 o
  -2 -11   2         12.13         11.62         3.63 o
  -5 -10   2          1.57          3.04         3.05 o
  -4 -10   2          8.57          8.26         1.60 o
  -3 -10   2         43.25         53.45         4.22 o
  -2 -10   2          9.03          5.89         2.36 o
  -1 -10   2         11.76          6.57         2.73 o
   0 -10   2          6.29          3.66         1.93 o
   1 -10   2          2.20          3.27         3.45 o
  -6  -9   2          6.11          5.08         5.08 o
  -5  -9   2         20.25         22.62         4.08 o
  -4  -9   2          0.97          0.62         1.14 o
  -3  -9   2        119.31        134.17         4.89 o
  -2  -9   2          0.78          0.80         2.31 o
  -1  -9   2         20.36         22.28         2.14 o
   0  -9   2          9.16          6.73         1.84 o
   1  -9   2         22.43         28.86         4.54 o
   2  -9   2         19.59         15.25         3.99 o
  -6  -8   2          0.32          0.73         4.54 o
  -5  -8   2         17.43         17.32         3.23 o
  -4  -8   2         66.18         68.82         2.87 o
  -3  -8   2        117.73        119.63         4.77 o
  -2  -8   2          7.84          4.79         1.42 o
  -1  -8   2        206.32        232.52         7.20 o
   0  -8   2         49.75         54.33         3.46 o
   1  -8   2          6.36          7.56         1.91 o
   2  -8   2         18.07         16.67         2.90 o
   3  -8   2         51.96         70.21         4.94 o
  -7  -7   2          6.47         10.16         4.90 o
  -6  -7   2         16.56         14.88         4.90 o
  -5  -7   2          3.42          2.01         2.36 o
  -4  -7   2          5.31          0.20         2.09 o
  -3  -7   2          4.71          2.54         0.96 o
  -2  -7   2          0.47          4.65         1.39 o
  -1  -7   2          6.77          6.79         0.80 o
   0  -7   2         46.93         42.39         2.23 o
   1  -7   2          1.16         -1.24         1.15 o
   2  -7   2          6.08          6.55         1.86 o
   3  -7   2          3.55          3.19         1.91 o
   4  -7   2          0.46         -0.90         2.04 o
  -7  -6   2         12.15         13.25         5.08 o
  -6  -6   2         78.60        107.26        10.34 o
  -5  -6   2         77.67         64.07         7.99 o
  -4  -6   2        126.88        126.37         6.99 o
  -3  -6   2          0.94         -0.86         1.08 o
  -2  -6   2         56.74         47.23         1.90 o
  -1  -6   2          0.67          0.89         0.55 o
   0  -6   2         68.40         73.79         2.35 o
   1  -6   2         39.36         37.98         1.75 o
   2  -6   2         17.51         19.97         2.09 o
   3  -6   2          3.31          1.09         2.36 o
   4  -6   2         25.11         26.82         4.17 o
   5  -6   2          3.28          0.28         2.09 o
  -7  -5   2          0.68          0.88         1.14 o
  -6  -5   2          0.16          0.85         0.94 o
  -5  -5   2         48.60         49.02         3.79 o
  -4  -5   2        128.00        129.76         6.80 o
  -3  -5   2         19.76         15.88         2.18 o
  -2  -5   2         72.60         77.24         2.57 o
  -1  -5   2        103.30         99.19         2.78 o
   0  -5   2        435.09        432.55         9.74 o
   1  -5   2         16.38         16.72         1.06 o
   2  -5   2        249.45        255.23         7.93 o
   3  -5   2         15.81         15.43         3.27 o
   4  -5   2         32.00         51.33         4.63 o
   5  -5   2          3.10          0.23         2.01 o
  -7  -4   2          3.78          0.92         1.52 o
  -6  -4   2         12.76         13.94         1.83 o
  -5  -4   2          5.31          5.57         1.00 o
  -4  -4   2        260.95        249.76        10.43 o
  -3  -4   2        122.30        104.07         4.17 o
  -2  -4   2        271.69        254.48        10.59 o
  -1  -4   2         91.40        107.49         2.80 o
   0  -4   2        497.00        507.98        12.05 o
   1  -4   2       1155.01       1127.94        27.01 o
   2  -4   2        226.16        218.22         6.77 o
   3  -4   2         12.95         13.26         1.74 o
   4  -4   2        128.58        134.13         6.81 o
   5  -4   2          0.20          1.06         1.86 o
   6  -4   2          2.45          0.69         1.99 o
  -7  -3   2         28.82         35.05         2.53 o
  -6  -3   2          6.71          5.26         1.16 o
  -5  -3   2         51.10         48.65         3.17 o
  -4  -3   2          3.97          4.06         0.59 o
  -3  -3   2        442.53        368.20        14.15 o
  -2  -3   2          7.27         11.20         1.18 o
  -1  -3   2       1008.97        853.82        28.32 o
   0  -3   2        249.16        234.65         5.19 o
   1  -3   2       1017.62       1011.21        29.00 o
   2  -3   2        454.01        441.34        11.71 o
   3  -3   2        344.91        313.19         8.10 o
   4  -3   2          6.55          4.12         3.67 o
   5  -3   2          0.33         -2.59         1.86 o
   6  -3   2         12.17         10.68         2.30 o
  -7  -2   2         11.19         10.53         2.90 o
  -6  -2   2         24.84         23.54         1.77 o
  -5  -2   2         23.59         26.57         2.78 o
  -4  -2   2          0.21          0.95         0.59 o
  -3  -2   2         11.13          6.80         0.66 o
  -2  -2   2        291.39        268.09         7.45 o
  -1  -2   2       4835.74       4610.83       104.87 o
   0  -2   2       1538.25       1611.51        26.74 o
   1  -2   2         58.12         55.82         1.84 o
   2  -2   2         21.78         20.06         1.00 o
   3  -2   2        168.63        168.76         4.15 o
   4  -2   2         12.63         10.56         1.66 o
   5  -2   2          8.42         10.93         1.51 o
   6  -2   2          0.24         -1.14         1.52 o
   7  -2   2         10.95         13.97         3.45 o
  -7  -1   2          3.17          6.35         3.09 o
  -6  -1   2         41.14         42.79         3.39 o
  -5  -1   2         62.36         57.93         2.42 o
  -4  -1   2        101.69        106.14         3.41 o
  -3  -1   2        251.46        238.68         5.33 o
  -2  -1   2        349.68        300.76         5.78 o
  -1  -1   2       7290.04       6870.85       120.86 o
   0  -1   2        652.83        605.58         8.74 o
   1  -1   2        307.46        321.11         5.44 o
   2  -1   2         36.26         26.53         1.07 o
   3  -1   2          3.03          1.38         0.50 o
   4  -1   2        155.23        164.27         3.81 o
   5  -1   2          4.57          3.11         1.01 o
   6  -1   2          0.34          1.15         1.39 o
   7  -1   2          0.62          0.54         2.18 o
  -7   0   2          0.88          0.33         1.61 o
  -6   0   2         17.08         19.87         2.25 o
  -5   0   2         34.43         26.69         3.47 o
  -4   0   2        260.64        275.89         7.72 o
  -3   0   2        118.49        130.72         3.28 o
  -2   0   2        481.30        424.27         7.73 o
  -1   0   2          0.63          1.46         0.20 o
   0   0   2        647.76        678.09        10.65 o
   1   0   2        628.91        751.26        12.35 o
   2   0   2        793.47        733.19        18.03 o
   3   0   2        389.48        412.97         9.36 o
   4   0   2        675.80        632.86        12.50 o
   5   0   2          4.90          2.94         0.75 o
   6   0   2         26.12         25.11         2.26 o
   7   0   2          1.72          1.92         1.57 o
  -6   1   2          6.04          6.71         1.78 o
  -5   1   2         25.88         25.14         2.05 o
  -4   1   2          0.19         -0.32         0.78 o
  -3   1   2          5.90          5.09         0.69 o
  -2   1   2         22.09         19.31         0.88 o
  -1   1   2        130.68        115.12         2.32 o
   0   1   2          6.88          3.03         0.42 o
   1   1   2          4.65          3.22         0.46 o
   2   1   2         81.40         90.61         1.82 o
   3   1   2          6.98         11.56         0.88 o
   4   1   2         32.41         42.15         1.34 o
   5   1   2         13.40         15.90         1.43 o
   6   1   2         12.80         13.71         1.60 o
   7   1   2         17.37         15.18         2.14 o
  -6   2   2         35.07         51.51         4.99 o
  -5   2   2          0.16          0.62         1.17 o
  -4   2   2       1370.23       1456.35        54.72 o
  -3   2   2        116.49        120.31         3.67 o
  -2   2   2        870.40        843.15        17.90 o
  -1   2   2         24.26         20.26         0.94 o
   0   2   2       2894.32       3488.22        54.22 o
   1   2   2        708.28        848.65        13.39 o
   3   2   2         60.69         54.21         1.32 o
   4   2   2        582.98        616.98        12.06 o
   5   2   2         94.17         95.66         2.74 o
   6   2   2         23.56         25.21         1.88 o
   7   2   2          0.01          0.40         1.42 o
   8   2   2          2.29          2.49         1.74 o
  -6   3   2         15.06         12.16         3.27 o
  -5   3   2          0.00          3.42         1.61 o
  -4   3   2         31.61         28.87         3.18 o
  -3   3   2        599.78        593.82        16.83 o
  -2   3   2          8.43          7.26         0.88 o
  -1   3   2        157.40        220.14         4.94 o
   0   3   2         12.43         15.22         0.65 o
   1   3   2        223.40        326.59         5.78 o
   2   3   2        862.84       1007.58        17.22 o
   3   3   2        514.12        534.16         9.31 o
   4   3   2         51.77         41.04         1.79 o
   5   3   2        265.24        274.28         7.08 o
   6   3   2         28.56         27.55         2.88 o
   7   3   2         11.06          6.45         1.57 o
   8   3   2          2.24          2.88         3.90 o
  -5   4   2         38.42         45.66         3.75 o
  -4   4   2          2.80          1.70         1.52 o
  -3   4   2        266.50        261.86        10.14 o
  -2   4   2          6.71          4.68         0.86 o
  -1   4   2        426.11        432.82         8.78 o
   0   4   2         47.90         47.39         2.23 o
   1   4   2        680.80        854.51        15.52 o
   2   4   2        163.01        169.58         3.31 o
   3   4   2       1189.21       1274.68        25.48 o
   4   4   2         25.79         33.09         1.75 o
   5   4   2        210.19        224.23         7.16 o
   6   4   2          6.82          4.99         1.43 o
   7   4   2          0.34         -0.42         1.91 o
   8   4   2          0.00         -2.78         2.14 o
  -5   5   2         33.79         47.40        13.61 o
  -4   5   2          3.24         -0.42         1.70 o
  -3   5   2        105.18        103.06         5.26 o
  -2   5   2         38.00         41.25         2.58 o
  -1   5   2        356.80        353.36         8.15 o
   0   5   2        183.24        174.18         4.42 o
   1   5   2        884.03        978.35        18.54 o
   2   5   2        351.78        388.01         7.52 o
   3   5   2        349.49        346.62         7.40 o
   4   5   2         91.41         83.25         2.13 o
   5   5   2        138.62        128.57         7.81 o
   6   5   2         26.35         21.79         2.12 o
   7   5   2          0.06         -0.01         1.43 o
   8   5   2         13.06         11.88         2.61 o
  -4   6   2          1.98          2.81         2.04 o
  -3   6   2          6.09          4.63         1.92 o
  -2   6   2         30.43         29.59         2.82 o
  -1   6   2         22.80         19.43         1.81 o
   0   6   2          2.89          0.94         0.75 o
   1   6   2         38.15         34.92         1.43 o
   2   6   2         61.28         70.65         2.17 o
   3   6   2          0.38          0.09         0.55 o
   4   6   2        159.05        158.98         4.42 o
   5   6   2         21.55         19.07         1.69 o
   6   6   2          0.23         -1.31         1.42 o
   7   6   2         19.87         16.84         2.75 o
  -3   7   2          3.18          0.81         1.99 o
  -2   7   2        111.79        109.14         6.62 o
  -1   7   2         55.68         44.67         5.08 o
   0   7   2        321.32        326.43         8.91 o
   1   7   2        682.63        678.05        16.37 o
   2   7   2         91.96        100.29         3.15 o
   3   7   2          3.51          4.23         0.89 o
   4   7   2          6.11          6.43         1.37 o
   5   7   2          0.06         -1.34         1.15 o
   6   7   2          4.14          7.93         1.64 o
   7   7   2          2.26         -0.08         1.59 o
  -3   8   2          0.50         -0.97         2.54 o
  -2   8   2          3.46          7.56         1.89 o
  -1   8   2          1.07         -0.47         2.36 o
   0   8   2          6.53          9.01         1.90 o
   1   8   2         24.98         21.33         1.68 o
   2   8   2        162.82        170.68         4.55 o
   3   8   2          0.23         -0.53         1.14 o
   4   8   2          2.40          4.77         1.52 o
   5   8   2        119.78        113.50         4.45 o
   6   8   2          3.64          3.08         1.70 o
   7   8   2          1.84          3.40         1.88 o
  -2   9   2          3.27          2.54         3.45 o
  -1   9   2         23.25         21.06         3.27 o
   0   9   2          3.35          2.18         1.92 o
   1   9   2          3.54          3.88         1.51 o
   2   9   2          0.03         -0.82         1.25 o
   3   9   2          0.05         -0.24         1.19 o
   4   9   2          5.98          2.92         1.53 o
   5   9   2          5.16          6.91         1.70 o
   6   9   2          0.03         -0.99         1.49 o
   0  10   2         22.83          7.80         3.99 o
   1  10   2        130.20        146.92        10.44 o
   2  10   2          4.31         -0.26         1.58 o
   3  10   2         20.68         20.10         3.46 o
   4  10   2          2.75          1.26         1.92 o
   5  10   2         38.71         32.84         3.22 o
   6  10   2          0.69          1.48         2.02 o
   2  11   2          0.37         -0.53         1.79 o
   3  11   2          3.62          1.11         1.61 o
   4  11   2          1.33          0.32         2.13 o
  -2 -11   3          4.56          2.00         2.90 o
  -5 -10   3          1.12          2.36         4.90 o
  -4 -10   3          6.95          6.41         1.42 o
  -3 -10   3         25.65         29.59         2.38 o
  -2 -10   3          4.96          3.19         2.17 o
  -1 -10   3          3.18          4.61         2.45 o
   0 -10   3          0.50         -2.51         1.73 o
   1 -10   3          0.93          3.81         3.45 o
  -6  -9   3          0.01         -1.63         4.90 o
  -5  -9   3          4.62          6.06         3.05 o
  -4  -9   3          2.10          4.00         2.66 o
  -3  -9   3         94.89        113.19         5.87 o
  -2  -9   3         10.16          7.13         2.25 o
  -1  -9   3        143.57        160.96         5.97 o
   0  -9   3         24.60         23.82         2.68 o
   1  -9   3         24.03         19.60         3.63 o
   2  -9   3          0.58         -3.63         3.09 o
  -6  -8   3          8.59          9.26         4.90 o
  -5  -8   3          2.66          1.79         2.81 o
  -4  -8   3          4.77          4.94         2.44 o
  -3  -8   3         35.64         33.08         2.83 o
  -2  -8   3         12.31         13.26         1.56 o
  -1  -8   3         76.25         79.73         3.22 o
   0  -8   3         43.80         41.03         2.86 o
   1  -8   3         23.51         30.10         3.63 o
   2  -8   3          1.93          1.02         1.86 o
   3  -8   3          2.91          1.80         2.22 o
  -6  -7   3          0.31         -2.36         3.99 o
  -5  -7   3          0.03         -1.23         2.27 o
  -4  -7   3         12.31          7.38         2.43 o
  -3  -7   3         18.62         15.70         1.41 o
  -2  -7   3         56.77         57.30         2.62 o
  -1  -7   3          1.95          2.02         1.12 o
   0  -7   3          5.02          2.86         1.42 o
   1  -7   3          1.03         -0.04         1.22 o
   2  -7   3         29.58         36.28         2.65 o
   3  -7   3          1.12          2.04         1.91 o
   4  -7   3          0.99         -0.82         2.05 o
  -7  -6   3          1.82         -0.18         4.36 o
  -6  -6   3         69.00         84.03         9.26 o
  -5  -6   3         33.92         35.21         5.81 o
  -4  -6   3        316.02        316.06        13.92 o
  -3  -6   3          3.61          2.06         2.72 o
  -2  -6   3        369.43        363.60         8.48 o
  -1  -6   3          0.00          0.07         0.69 o
   0  -6   3        157.31        162.43         3.53 o
   1  -6   3          2.11         -0.54         0.97 o
   2  -6   3         12.36         11.35         1.60 o
   3  -6   3          3.28          3.14         1.78 o
   4  -6   3         16.66         19.15         2.81 o
   5  -6   3          0.06         -2.80         1.96 o
  -7  -5   3         16.24         20.84         2.75 o
  -6  -5   3          8.94         13.78         2.61 o
  -5  -5   3         86.51         89.66         5.40 o
  -4  -5   3        329.51        320.26        10.90 o
  -3  -5   3         18.63         17.27         1.78 o
  -2  -5   3        213.58        202.46         9.05 o
  -1  -5   3          0.31          1.18         0.55 o
   0  -5   3        383.09        381.03         7.79 o
   1  -5   3         31.71         31.75         1.61 o
   2  -5   3        261.40        251.69         7.79 o
   3  -5   3        126.63        128.12         5.97 o
   4  -5   3          1.09          2.39         1.73 o
   5  -5   3         16.74         15.50         2.61 o
  -7  -4   3          0.90         -1.14         1.29 o
  -6  -4   3          8.66          6.59         1.18 o
  -5  -4   3         45.67         47.62         3.28 o
  -4  -4   3         62.99         60.55         4.00 o
  -3  -4   3         51.34         45.48         3.40 o
  -2  -4   3         60.29         55.79         2.85 o
  -1  -4   3        531.49        518.26        13.13 o
   0  -4   3        114.90        105.90         2.75 o
   1  -4   3          4.94          6.11         0.96 o
   2  -4   3         43.08         50.25         2.85 o
   3  -4   3        326.60        309.68         9.43 o
   4  -4   3          0.70          1.79         1.44 o
   5  -4   3          4.80          2.51         2.11 o
   6  -4   3          1.39          0.31         2.04 o
  -7  -3   3         17.55         23.69         2.23 o
  -6  -3   3          0.41          1.62         1.11 o
  -5  -3   3          2.56          2.89         0.91 o
  -4  -3   3        148.29        138.26         4.13 o
  -3  -3   3        196.24        173.62        10.71 o
  -2  -3   3          1.26          8.53         1.47 o
  -1  -3   3        176.43        146.25         3.79 o
   0  -3   3         77.09         72.96         1.91 o
   1  -3   3        513.49        478.09         9.40 o
   2  -3   3          1.06          4.26         0.65 o
   3  -3   3        150.51        149.98         4.16 o
   4  -3   3         24.21         19.99         1.88 o
   5  -3   3         51.22         63.00         4.41 o
   6  -3   3          0.17         -1.22         1.74 o
  -7  -2   3          1.35          1.00         1.99 o
  -6  -2   3          5.52          7.03         1.40 o
  -5  -2   3         39.39         32.24         2.24 o
  -4  -2   3         13.71         15.48         1.39 o
  -3  -2   3          7.22         10.27         0.77 o
  -2  -2   3          4.69         11.43         2.18 o
  -1  -2   3        192.22        175.66         5.07 o
   0  -2   3          0.24          0.07         0.14 o
   1  -2   3        250.79        274.76         5.57 o
   2  -2   3         28.06         24.65         1.13 o
   3  -2   3         35.58         43.82         1.76 o
   4  -2   3         19.75         21.78         1.56 o
   5  -2   3          4.67          3.14         1.39 o
   6  -2   3          0.07         -2.21         1.47 o
   7  -2   3          1.12          2.90         2.72 o
  -7  -1   3          5.92          5.81         2.90 o
  -6  -1   3         11.55         12.16         3.45 o
  -5  -1   3         71.23         75.03         3.22 o
  -4  -1   3         49.69         47.64         1.74 o
  -3  -1   3        242.35        195.82         5.17 o
  -2  -1   3       1512.42       1344.10        26.87 o
  -1  -1   3       4597.05       4417.80        74.06 o
   0  -1   3      15622.00      16622.35       239.07 o
   1  -1   3       9016.40       9043.69       195.53 o
   2  -1   3       1225.70       1174.39        22.44 o
   3  -1   3        682.74        624.21        13.39 o
   4  -1   3         42.96         39.73         1.99 o
   5  -1   3         51.76         64.40         3.22 o
   6  -1   3          0.40          0.34         1.65 o
   7  -1   3          0.61         -0.36         2.36 o
  -6   0   3          0.32         -0.46         1.44 o
  -5   0   3         14.50         16.61         2.55 o
  -4   0   3         48.29         45.76         1.84 o
  -3   0   3        273.36        267.26         6.10 o
  -2   0   3       1012.22        916.69        16.35 o
  -1   0   3        103.46         92.06         1.89 o
   0   0   3        150.98        136.81         2.35 o
   1   0   3       9098.74      10328.99       222.31 o
   2   0   3        263.55        228.75         6.12 o
   3   0   3        374.68        347.60         8.55 o
   4   0   3          0.28         -0.97         0.65 o
   5   0   3         33.43         31.98         1.91 o
   6   0   3        176.49        187.54         6.45 o
   7   0   3          0.16          4.36         2.36 o
  -6   1   3          1.31          1.67         2.27 o
  -5   1   3          6.77          6.56         1.70 o
  -4   1   3         49.61         52.79         2.47 o
  -3   1   3          6.10          6.49         0.87 o
  -2   1   3         31.55         32.94         1.37 o
  -1   1   3         26.86         25.31         0.95 o
   0   1   3        336.55        381.95         6.93 o
   1   1   3          0.25         -0.59         0.40 o
   2   1   3        102.81        101.24         2.38 o
   3   1   3         15.51         14.38         0.77 o
   4   1   3          5.49          5.15         0.74 o
   5   1   3          1.92          3.99         1.52 o
   6   1   3          5.69          6.06         1.41 o
   7   1   3         23.69         21.57         2.40 o
  -6   2   3          1.74          0.75         1.86 o
  -5   2   3         75.53         90.17         5.72 o
  -4   2   3         26.94         25.36         2.48 o
  -3   2   3        137.47        126.00         3.90 o
  -2   2   3       1410.21       1412.35        27.03 o
  -1   2   3       1452.80       1475.49        28.12 o
   0   2   3         72.44         62.95         1.56 o
   1   2   3         43.46         48.03         1.28 o
   2   2   3       2092.63       2320.39        38.56 o
   3   2   3        327.62        328.09         5.79 o
   4   2   3         27.96         24.86         1.01 o
   5   2   3          4.16          4.79         0.88 o
   6   2   3         66.49         74.15         3.37 o
   7   2   3          6.38          6.41         1.70 o
   8   2   3          3.04          2.01         1.70 o
  -5   3   3          3.17          0.18         2.00 o
  -4   3   3         25.39         23.40         2.48 o
  -3   3   3         48.70         48.74         2.35 o
  -2   3   3         14.76         12.19         1.09 o
  -1   3   3        156.02        177.70         3.99 o
   0   3   3         68.19         77.35         2.55 o
   1   3   3        344.69        439.48         8.74 o
   2   3   3         25.95         29.22         1.15 o
   3   3   3         46.45         50.72         1.40 o
   4   3   3         43.40         35.59         1.37 o
   5   3   3         39.62         37.83         4.72 o
   6   3   3        104.91        108.68         5.25 o
   7   3   3          3.36          0.11         1.43 o
   8   3   3          2.52         -0.17         1.49 o
  -5   4   3         31.82         44.46         4.90 o
  -4   4   3          0.30         -1.96         1.31 o
  -3   4   3         19.20         14.27         1.73 o
  -2   4   3         27.05         23.57         1.43 o
  -1   4   3        290.86        289.31         6.16 o
   0   4   3          0.06         -0.61         0.41 o
   1   4   3        537.65        547.31        10.19 o
   2   4   3        334.82        399.43         7.20 o
   3   4   3       1206.88       1348.40        24.73 o
   4   4   3          5.40          5.66         0.75 o
   5   4   3        607.79        649.86        15.74 o
   6   4   3         53.03         67.30         3.01 o
   7   4   3          9.32          9.53         1.59 o
   8   4   3          7.55          5.78         2.72 o
  -4   5   3          2.92          1.25         1.70 o
  -3   5   3         73.50         81.38         3.72 o
  -2   5   3         20.67         13.84         1.99 o
  -1   5   3        328.96        328.55         7.04 o
   0   5   3         15.80         17.33         1.06 o
   1   5   3        492.02        533.59        10.89 o
   2   5   3        106.84        119.16         2.64 o
   3   5   3        221.69        207.98         4.41 o
   4   5   3          2.72          0.90         0.51 o
   5   5   3         36.60         25.42         2.21 o
   6   5   3         10.71          9.44         1.81 o
   7   5   3         13.43         17.44         4.99 o
   8   5   3          0.04         -2.51         2.03 o
  -4   6   3        112.94        148.54        14.25 o
  -3   6   3          1.62         -1.48         1.34 o
  -2   6   3          5.97          1.58         1.47 o
  -1   6   3          7.56          6.67         1.50 o
   0   6   3        109.89         96.13         4.09 o
   1   6   3        123.12        136.94         3.55 o
   2   6   3         15.73         16.65         1.08 o
   3   6   3          2.74          3.46         0.78 o
   4   6   3         10.46         10.05         0.89 o
   5   6   3          3.69          1.27         1.31 o
   6   6   3         13.31         13.02         1.90 o
   7   6   3          8.59          6.90         2.28 o
   8   6   3          0.25         -1.45         2.36 o
  -3   7   3         16.70         14.66         2.74 o
  -2   7   3        123.17        130.55         6.48 o
  -1   7   3         45.80         29.28         6.53 o
   0   7   3        428.72        420.01        13.10 o
   1   7   3         29.17         22.67         1.91 o
   2   7   3       2046.45       2150.87        42.98 o
   3   7   3          0.17         -1.11         0.90 o
   4   7   3        314.89        319.82         7.96 o
   5   7   3          0.02         -0.92         1.27 o
   6   7   3         56.90         61.01         3.78 o
   7   7   3          2.56          3.79         2.28 o
  -2   8   3         39.12         40.64         3.77 o
  -1   8   3          2.46         -0.28         2.00 o
   0   8   3         69.08         64.52         4.23 o
   1   8   3          8.20          8.35         1.39 o
   2   8   3        115.26        126.17         4.10 o
   3   8   3         27.92         23.73         1.79 o
   4   8   3         35.84         33.32         2.01 o
   5   8   3          4.60          0.70         1.41 o
   6   8   3         14.05         11.35         1.98 o
   7   8   3         16.29         12.10         2.61 o
  -1   9   3         32.70         26.07         3.21 o
   0   9   3         23.27         18.85         3.45 o
   1   9   3         27.20         27.37         2.04 o
   2   9   3          8.59          6.23         1.56 o
   3   9   3          5.47          4.16         1.42 o
   4   9   3         16.02         12.38         1.60 o
   5   9   3          0.13         -1.32         1.95 o
   6   9   3          4.41          3.03         1.96 o
   0  10   3         35.97         40.29         5.63 o
   1  10   3          7.96          7.55         2.81 o
   2  10   3         13.83         14.58         2.49 o
   3  10   3         82.58         92.78         6.31 o
   4  10   3          5.55          5.01         2.04 o
   5  10   3          7.05          9.98         2.35 o
   6  10   3          7.24          6.30         2.63 o
   2  11   3          2.24         -0.47         2.64 o
   3  11   3          4.92          4.74         1.89 o
   4  11   3          2.69          5.03         2.78 o
  -4 -10   4          6.88          6.61         3.20 o
  -3 -10   4          2.07         -0.88         1.58 o
  -2 -10   4          0.02         -2.42         1.61 o
  -1 -10   4         13.36         10.21         2.85 o
   0 -10   4          3.79          3.81         1.91 o
  -5  -9   4          7.62         14.05         3.44 o
  -4  -9   4          3.89          4.43         2.61 o
  -3  -9   4          0.74          1.36         1.47 o
  -2  -9   4          5.15          2.76         1.65 o
  -1  -9   4          0.02         -1.68         2.36 o
   0  -9   4         91.30        109.42         6.04 o
   1  -9   4          7.12          5.92         2.71 o
   2  -9   4          3.33          0.18         3.27 o
  -6  -8   4          0.32         -1.63         4.54 o
  -5  -8   4          3.62          1.52         2.65 o
  -4  -8   4         13.33         19.44         3.99 o
  -3  -8   4          0.20         -0.30         0.95 o
  -2  -8   4         39.53         37.86         2.48 o
  -1  -8   4          0.01         -1.27         1.33 o
   0  -8   4        157.71        174.62         6.51 o
   1  -8   4         74.88         87.00         5.54 o
   2  -8   4          2.83          0.91         2.90 o
   3  -8   4         28.46         28.23         5.54 o
  -6  -7   4          1.70          2.72         4.54 o
  -5  -7   4         21.53         28.68         5.81 o
  -4  -7   4          1.96          1.91         2.14 o
  -3  -7   4         38.69         37.83         3.71 o
  -2  -7   4          8.95          7.12         1.09 o
  -1  -7   4          5.35          4.97         1.26 o
   0  -7   4          0.35         -1.43         0.95 o
   1  -7   4         10.56         10.27         1.69 o
   2  -7   4          1.31         -1.33         1.34 o
   3  -7   4          0.95          0.09         1.80 o
   4  -7   4          8.08          5.79         2.48 o
  -6  -6   4          0.71          4.46         2.63 o
  -5  -6   4          5.50          4.28         3.45 o
  -4  -6   4        122.00        135.30         7.43 o
  -3  -6   4          0.09         -2.44         1.78 o
  -2  -6   4         81.95         77.08         2.77 o
  -1  -6   4        333.55        319.63         7.34 o
   0  -6   4        349.45        381.18         9.82 o
   1  -6   4         14.59         16.66         1.53 o
   2  -6   4         53.24         61.19         3.24 o
   3  -6   4         30.22         35.04         4.54 o
   4  -6   4         28.44         33.39         3.38 o
   5  -6   4          0.60          1.63         3.45 o
  -7  -5   4          2.96          3.73         2.66 o
  -6  -5   4          6.83          8.99         2.57 o
  -5  -5   4          1.10          2.27         1.91 o
  -4  -5   4         50.78         50.46         3.82 o
  -3  -5   4          0.23          0.09         1.13 o
  -2  -5   4         51.12         42.82         3.53 o
  -1  -5   4          9.80         11.90         1.95 o
   0  -5   4         22.75         17.52         1.14 o
   1  -5   4          1.45          1.20         0.92 o
   2  -5   4        223.28        242.51         9.83 o
   3  -5   4         43.21         40.58         2.65 o
   4  -5   4         31.19         35.63         3.18 o
   5  -5   4          2.80         -0.51         1.99 o
  -7  -4   4          7.32         10.55         1.66 o
  -6  -4   4          8.00          9.72         1.39 o
  -5  -4   4         23.02         25.95         2.95 o
  -4  -4   4        148.98        151.97         7.62 o
  -3  -4   4        108.39        104.06         4.40 o
  -2  -4   4          0.08          0.80         0.95 o
  -1  -4   4          4.88          2.37         1.26 o
   0  -4   4        182.35        169.73         4.54 o
   1  -4   4        211.97        212.75         4.97 o
   2  -4   4          1.69          2.06         0.78 o
   3  -4   4        202.49        203.69         6.67 o
   4  -4   4         37.58         36.83         3.07 o
   5  -4   4        162.99        204.91         8.91 o
   6  -4   4          0.70         -0.33         1.87 o
  -7  -3   4          2.34          5.21         1.67 o
  -6  -3   4          1.89          1.93         1.15 o
  -5  -3   4         44.20         44.45         2.67 o
  -4  -3   4         47.78         49.07         3.10 o
  -3  -3   4        202.56        170.02         9.62 o
  -2  -3   4        832.52        835.36        30.17 o
  -1  -3   4       1218.11       1133.63        27.69 o
   0  -3   4          0.08         -0.18         0.35 o
   1  -3   4        298.54        274.84         6.10 o
   2  -3   4         55.09         54.92         1.99 o
   3  -3   4        280.57        283.21         7.44 o
   4  -3   4         12.80         10.27         1.83 o
   5  -3   4         81.84        100.54         5.44 o
   6  -3   4         20.95         26.37         3.00 o
  -7  -2   4          0.30          0.81         1.99 o
  -6  -2   4          2.71          1.81         1.73 o
  -5  -2   4         40.16         32.31         2.33 o
  -4  -2   4         49.29         52.97         3.04 o
  -3  -2   4        242.78        231.82         5.47 o
  -2  -2   4        262.08        240.33        13.60 o
  -1  -2   4         79.48         72.05         2.48 o
   0  -2   4        275.50        270.00         4.78 o
   1  -2   4         56.07         56.45         1.41 o
   2  -2   4        151.79        161.76         3.53 o
   3  -2   4          1.94          3.33         0.73 o
   4  -2   4          2.81          2.10         0.96 o
   5  -2   4          0.66          0.03         2.00 o
   6  -2   4          1.89          1.45         2.00 o
   7  -2   4          0.02          3.45         2.90 o
  -6  -1   4          2.34          5.99         2.90 o
  -5  -1   4          6.80          6.31         1.78 o
  -4  -1   4         47.67         40.64         2.03 o
  -3  -1   4        198.58        178.43         4.41 o
  -2  -1   4        177.95        172.78         4.18 o
  -1  -1   4         50.27         46.12         1.58 o
   0  -1   4         49.49         48.46         2.05 o
   1  -1   4         41.76         56.78         1.23 o
   2  -1   4        897.66        885.71        18.11 o
   3  -1   4         72.61         53.13         1.86 o
   4  -1   4          5.84          7.87         0.97 o
   5  -1   4         43.92         47.24         2.83 o
   6  -1   4          8.22         10.02         1.96 o
   7  -1   4         14.94         16.70         3.27 o
  -6   0   4         11.01         10.01         2.63 o
  -5   0   4         98.62        104.49         4.80 o
  -4   0   4         32.34         30.21         1.71 o
  -3   0   4          7.78          5.93         0.74 o
  -2   0   4          8.03         13.14         0.81 o
  -1   0   4          0.02          0.32         0.31 o
   0   0   4        161.71        140.14         2.50 o
   1   0   4       1456.17       1839.27        38.97 o
   2   0   4        249.86        262.29         6.20 o
   3   0   4        335.56        354.76         7.20 o
   4   0   4        250.77        238.34         7.88 o
   5   0   4          1.09          1.81         1.04 o
   6   0   4          9.09          8.18         2.01 o
   7   0   4          4.31          4.17         2.36 o
  -6   1   4          4.69          4.68         2.00 o
  -5   1   4        107.90        113.45         5.49 o
  -4   1   4        236.07        260.25         8.38 o
  -3   1   4          6.10          2.93         0.75 o
  -2   1   4        340.35        320.76         6.55 o
  -1   1   4          4.08          6.70         0.84 o
   0   1   4        980.05        970.19        17.21 o
   1   1   4        279.29        313.00         5.80 o
   2   1   4        242.84        261.61         6.78 o
   3   1   4         71.49         94.94         2.64 o
   4   1   4        119.52        105.21         2.98 o
   5   1   4          0.13          1.47         0.81 o
   6   1   4         18.29         18.94         1.89 o
   7   1   4          0.86         -0.49         1.39 o
  -6   2   4          6.46          9.67         2.36 o
  -5   2   4          5.12          4.36         2.90 o
  -4   2   4          0.91          3.32         1.52 o
  -3   2   4        263.05        250.45         6.03 o
  -2   2   4        541.55        500.17        10.03 o
  -1   2   4        706.30        727.15        14.17 o
   0   2   4       3814.19       4379.71        76.56 o
   1   2   4        184.33        193.13         4.10 o
   2   2   4       2179.38       2521.97        47.72 o
   3   2   4        110.62        120.00         3.04 o
   4   2   4        672.05        674.47        12.47 o
   5   2   4         67.88         65.25         2.54 o
   6   2   4         21.44         19.29         1.84 o
   7   2   4          3.39          1.79         1.60 o
   8   2   4         10.49         14.34         3.09 o
  -5   3   4          5.91          4.98         1.91 o
  -4   3   4         20.97         18.46         2.37 o
  -3   3   4          1.04          1.48         1.96 o
  -2   3   4         59.67         59.11         2.22 o
  -1   3   4          0.35          2.69         0.60 o
   0   3   4        749.22        917.22        17.82 o
   1   3   4          9.59         36.67         1.50 o
   2   3   4        272.50        407.85         8.91 o
   3   3   4        482.37        591.08        11.53 o
   4   3   4          9.08          7.18         1.09 o
   5   3   4        271.60        281.58         7.44 o
   6   3   4          7.66          1.27         1.32 o
   7   3   4         14.08         12.89         2.36 o
   8   3   4          0.00         -1.68         1.66 o
  -5   4   4         18.61         14.88         3.45 o
  -4   4   4          2.71         -1.45         1.48 o
  -3   4   4        269.04        280.04         9.75 o
  -2   4   4          6.34          4.80         1.18 o
  -1   4   4        254.45        260.41         5.71 o
   0   4   4        154.10        159.73         3.77 o
   1   4   4        755.19        886.27        21.62 o
   2   4   4         61.74         66.76         1.90 o
   3   4   4          0.56          0.57         0.53 o
   4   4   4          1.97         -0.06         0.66 o
   5   4   4        131.59        115.95         3.87 o
   6   4   4        325.83        341.86        10.33 o
   7   4   4         26.32         31.67         2.84 o
   8   4   4          1.57          1.44         1.55 o
  -4   5   4          0.04          0.80         2.18 o
  -3   5   4         17.16         17.32         1.95 o
  -2   5   4          4.12          1.74         1.34 o
  -1   5   4        252.00        247.39         6.83 o
   0   5   4          0.89         -1.12         0.75 o
   1   5   4        518.63        586.17        13.14 o
   2   5   4         52.57         58.19         1.91 o
   3   5   4        195.28        196.88         4.29 o
   4   5   4        107.48        103.16         2.69 o
   5   5   4         23.48         20.87         1.87 o
   6   5   4          0.01         -1.69         1.13 o
   7   5   4         55.33         67.00         3.70 o
   8   5   4          1.51          1.03         4.45 o
  -4   6   4          0.47         -2.27         1.91 o
  -3   6   4         16.69         12.99         1.91 o
  -2   6   4         30.88         33.19         3.07 o
  -1   6   4        145.23        125.07         5.97 o
   0   6   4          5.36          4.38         1.86 o
   1   6   4        353.19        379.16         8.28 o
   2   6   4        360.79        366.11         7.40 o
   3   6   4         47.39         53.57         2.99 o
   4   6   4          0.05          3.88         1.47 o
   5   6   4         87.63         83.37         3.38 o
   6   6   4          1.51          0.44         1.15 o
   7   6   4          5.18          5.04         2.90 o
   8   6   4          0.92          3.63         2.54 o
  -3   7   4         21.04         15.72         2.30 o
  -2   7   4        107.09        108.35         6.02 o
  -1   7   4         70.62         68.80         6.62 o
   0   7   4        102.84        108.21         4.47 o
   1   7   4         19.74         14.47         1.55 o
   2   7   4        171.22        186.25         4.92 o
   3   7   4         28.71         31.76         1.92 o
   4   7   4        379.85        391.89         9.60 o
   5   7   4         28.96         35.13         2.13 o
   6   7   4         17.28         15.60         5.99 o
   7   7   4          3.64          2.00         2.25 o
  -2   8   4          0.80          1.27         2.09 o
  -1   8   4         49.07         38.25         3.59 o
   0   8   4         18.92         26.01         3.36 o
   1   8   4          4.20          6.00         1.57 o
   2   8   4         12.21          9.44         1.43 o
   3   8   4         15.15         12.35         1.68 o
   4   8   4         32.47         32.09         2.24 o
   5   8   4          0.95         -1.23         1.15 o
   6   8   4         10.78         10.76         2.52 o
   7   8   4          1.42          1.80         2.38 o
  -1   9   4         22.57         15.25         3.81 o
   0   9   4         22.97         18.39         5.63 o
   1   9   4         54.45         57.58         5.89 o
   2   9   4         21.06         19.57         3.25 o
   3   9   4         24.92         22.94         2.16 o
   4   9   4         57.82         66.68         3.46 o
   5   9   4          0.05         -2.45         1.63 o
   6   9   4         17.92         17.88         2.67 o
   0  10   4          1.03         -0.36         3.27 o
   1  10   4        138.54        154.10         8.80 o
   2  10   4          2.19         -0.43         2.03 o
   3  10   4         27.47         27.57         2.56 o
   4  10   4         16.25         20.56         3.14 o
   5  10   4         67.50         81.15         5.17 o
  -3 -10   5          8.19          9.13         1.76 o
  -2 -10   5          2.61          3.18         1.95 o
  -1 -10   5          3.40          0.60         2.25 o
   0 -10   5          0.37          1.17         1.96 o
  -5  -9   5          0.13          2.00         5.08 o
  -4  -9   5          1.64         -0.46         2.57 o
  -3  -9   5         66.12         75.86         8.17 o
  -2  -9   5         17.91         16.72         2.78 o
  -1  -9   5         22.33         21.10         3.22 o
   0  -9   5          8.76         10.25         1.87 o
   1  -9   5         14.09         17.08         2.51 o
   2  -9   5          0.41          1.09         3.45 o
  -5  -8   5         11.18         15.84         3.36 o
  -4  -8   5          0.31          0.27         2.40 o
  -3  -8   5         14.88         16.27         3.10 o
  -2  -8   5          7.21          8.68         1.49 o
  -1  -8   5          2.01          3.21         1.44 o
   0  -8   5         28.29         19.72         2.98 o
   1  -8   5          4.58          4.81         1.87 o
   2  -8   5          0.03         -0.54         3.09 o
   3  -8   5          3.47          4.36         3.81 o
  -6  -7   5          3.72          5.44         4.72 o
  -5  -7   5         21.86         31.40         5.81 o
  -4  -7   5          3.08          4.67         2.54 o
  -3  -7   5         17.60         18.60         3.45 o
  -2  -7   5          8.26          5.60         1.25 o
  -1  -7   5          0.04          1.52         1.13 o
   0  -7   5          0.82         -1.07         0.97 o
   1  -7   5          0.12         -2.11         1.41 o
   2  -7   5          4.59          3.40         1.56 o
   3  -7   5          3.37          3.02         1.96 o
   4  -7   5          0.34         -1.90         2.54 o
  -6  -6   5          3.74          6.77         2.75 o
  -5  -6   5          6.60          4.93         2.38 o
  -4  -6   5         56.43         60.07         3.73 o
  -3  -6   5          6.55          3.76         2.14 o
  -2  -6   5         11.26         10.15         1.12 o
  -1  -6   5          4.06          2.44         1.26 o
   0  -6   5        127.81        126.24         3.94 o
   1  -6   5         41.75         45.59         2.36 o
   2  -6   5        207.79        248.36         7.99 o
   3  -6   5          0.00          0.82         1.65 o
   4  -6   5          5.96          8.57         2.35 o
  -6  -5   5          8.87          9.01         2.74 o
  -5  -5   5          1.71         -0.33         2.09 o
  -4  -5   5         20.63         21.14         2.89 o
  -3  -5   5        100.39         98.95         8.16 o
  -2  -5   5         47.91         46.54         3.44 o
  -1  -5   5        164.46        153.93         5.64 o
   0  -5   5          6.30          6.18         1.07 o
   1  -5   5          1.83          3.98         0.90 o
   2  -5   5        140.38        137.79         4.96 o
   3  -5   5          0.00          0.72         1.27 o
   4  -5   5          3.29          2.70         1.87 o
   5  -5   5          9.64          8.86         2.35 o
  -6  -4   5         12.31         11.67         1.41 o
  -5  -4   5          0.72          1.94         1.91 o
  -4  -4   5         26.10         30.86         3.14 o
  -3  -4   5          8.41          5.48         1.78 o
  -2  -4   5         75.49         74.56         4.23 o
  -1  -4   5          0.03          1.17         0.58 o
   0  -4   5        136.21        119.89         3.04 o
   1  -4   5          1.52         -0.17         0.64 o
   2  -4   5        455.55        463.15        11.50 o
   3  -4   5          1.66         -1.83         1.22 o
   4  -4   5         27.98         32.36         2.94 o
   5  -4   5          9.62          7.06         2.40 o
   6  -4   5          4.56          4.13         2.31 o
  -6  -3   5          5.76          7.31         1.49 o
  -5  -3   5          0.82          0.91         1.27 o
  -4  -3   5         30.30         29.16         2.07 o
  -3  -3   5         39.04         33.97         3.63 o
  -2  -3   5        349.42        365.53        14.35 o
  -1  -3   5       1118.69       1230.62        30.15 o
   0  -3   5        189.81        178.25         3.54 o
   1  -3   5        252.20        235.26         7.55 o
   2  -3   5         24.36         23.85         1.21 o
   3  -3   5         12.20         11.29         1.18 o
   4  -3   5          8.16          8.67         1.78 o
   5  -3   5          1.17         -1.32         1.74 o
   6  -3   5          0.14          0.75         2.27 o
  -6  -2   5          0.01         -2.50         1.67 o
  -5  -2   5         83.75         82.34         3.90 o
  -4  -2   5          1.28          1.67         1.06 o
  -3  -2   5         70.22         61.70         2.41 o
  -2  -2   5        177.15        148.79         6.45 o
  -1  -2   5       2033.62       2156.60        42.92 o
   0  -2   5         57.55         52.96         1.43 o
   1  -2   5         73.74         90.62         2.40 o
   2  -2   5          2.68          1.93         0.52 o
   3  -2   5         27.82         24.04         1.32 o
   4  -2   5         43.75         41.16         2.62 o
   5  -2   5         21.60         19.49         3.27 o
   6  -2   5          1.76         -0.46         1.70 o
   7  -2   5          0.06         -0.57         2.05 o
  -6  -1   5          0.18          0.18         2.54 o
  -5  -1   5         81.25         84.97         8.44 o
  -4  -1   5          5.17          5.40         1.57 o
  -3  -1   5        162.53        149.94         4.34 o
  -2  -1   5        409.50        363.09         9.10 o
  -1  -1   5        233.37        215.53         4.23 o
   0  -1   5         15.56         20.87         0.72 o
   1  -1   5        235.34        200.83         3.50 o
   2  -1   5        713.72        701.50        14.93 o
   3  -1   5         15.31          8.69         0.80 o
   4  -1   5        165.28        161.77         4.22 o
   5  -1   5        208.31        200.70         6.70 o
   6  -1   5         31.32         31.69         3.36 o
   7  -1   5          0.84          1.43         2.09 o
  -6   0   5          2.97          2.51         1.54 o
  -5   0   5          2.83          4.04         1.40 o
  -4   0   5          0.19         -0.40         0.90 o
  -3   0   5        109.20         96.35         2.54 o
  -2   0   5        266.70        252.30         5.87 o
  -1   0   5         11.60         13.72         0.71 o
   0   0   5         32.04         28.67         0.99 o
   1   0   5        297.98        292.63         5.14 o
   2   0   5        154.27        139.37         2.92 o
   3   0   5          2.55          2.63         0.60 o
   4   0   5         84.78         88.13         2.74 o
   5   0   5         14.72         21.25         1.81 o
   6   0   5          1.56         -0.13         1.61 o
   7   0   5          4.84          2.90         2.36 o
  -6   1   5         26.52         35.74         3.90 o
  -5   1   5         35.19         38.55         3.18 o
  -4   1   5        335.77        339.59        14.89 o
  -3   1   5        230.24        216.35         5.43 o
  -2   1   5        827.77        849.22        18.06 o
  -1   1   5         68.95         63.35         1.85 o
   0   1   5        210.54        207.96         4.41 o
   1   1   5        257.16        261.38         5.38 o
   2   1   5        151.64        160.84         5.28 o
   3   1   5          0.16         -0.89         0.59 o
   4   1   5         46.17         43.63         2.72 o
   5   1   5         49.30         49.77         2.61 o
   6   1   5         15.49         18.15         1.95 o
   7   1   5          3.31          1.27         2.18 o
  -5   2   5          2.58          1.86         1.70 o
  -4   2   5          4.35          4.54         2.00 o
  -3   2   5        557.68        546.91        12.14 o
  -2   2   5         13.68         14.39         1.01 o
  -1   2   5         30.75         38.11         1.57 o
   0   2   5          0.51         -0.18         0.37 o
   1   2   5         15.06         18.76         0.98 o
   2   2   5       1425.80       1795.87        34.27 o
   3   2   5        145.36        174.77         6.57 o
   4   2   5        488.74        492.26        10.14 o
   5   2   5         64.22         67.42         4.01 o
   6   2   5        104.76        116.51         5.90 o
   7   2   5          0.44          0.79         1.52 o
   8   2   5          2.05          1.09         2.54 o
  -5   3   5         28.71         34.06         3.42 o
  -4   3   5         14.00         12.01         2.18 o
  -3   3   5        105.15         99.37         3.80 o
  -2   3   5        256.76        251.93         6.87 o
  -1   3   5         44.66         39.18         2.04 o
   0   3   5        374.36        429.33         8.77 o
   1   3   5         40.11         59.40         1.95 o
   2   3   5        209.01        267.44         5.68 o
   3   3   5        444.64        528.04        10.72 o
   4   3   5        209.14        217.89         4.98 o
   5   3   5         40.36         51.02         2.51 o
   6   3   5          0.18         -2.31         1.54 o
   7   3   5          1.32          3.67         1.65 o
   8   3   5          0.14         -2.18         2.36 o
  -4   4   5          8.68          5.51         1.87 o
  -3   4   5         22.86         21.81         3.05 o
  -2   4   5        178.70        164.37         5.93 o
  -1   4   5        609.53        605.51        13.41 o
   0   4   5         26.96         27.17         1.37 o
   1   4   5        480.15        551.57        11.10 o
   2   4   5        201.97        224.88         5.49 o
   3   4   5        839.61        973.87        19.33 o
   4   4   5         71.24         76.60         2.56 o
   5   4   5         61.77         55.51         2.63 o
   6   4   5         53.75         59.81         3.91 o
   7   4   5         13.52         16.23         4.90 o
   8   4   5          4.46          1.40         1.61 o
  -4   5   5         11.11          7.50         2.31 o
  -3   5   5         54.07         54.89         3.23 o
  -2   5   5          0.62         -1.20         1.39 o
  -1   5   5         41.19         43.94         2.78 o
   0   5   5         14.91         10.95         1.11 o
   1   5   5        553.52        619.08        12.64 o
   2   5   5        122.93        134.60         3.27 o
   3   5   5        138.51        150.96         3.78 o
   4   5   5         34.61         30.03         1.65 o
   5   5   5         74.35         71.82         3.01 o
   6   5   5          6.32         -1.00         1.54 o
   7   5   5          8.28         10.25         1.88 o
   8   5   5          0.11         -2.07         1.38 o
  -3   6   5         11.82         11.09         1.97 o
  -2   6   5         29.56         29.64         5.26 o
  -1   6   5        207.11        185.51        14.34 o
   0   6   5         31.80         32.30         2.78 o
   1   6   5        808.72        839.39        20.95 o
   2   6   5         15.51         18.97         1.56 o
   3   6   5         32.15         29.31         1.64 o
   4   6   5          0.80          1.45         1.20 o
   5   6   5          0.65         -0.36         1.19 o
   6   6   5          7.13          5.60         1.57 o
   7   6   5          1.39          1.62         1.54 o
  -3   7   5         22.31         25.27         2.73 o
  -2   7   5         22.30         19.68         2.81 o
  -1   7   5         12.14          7.44         2.11 o
   0   7   5         36.93         39.62         4.90 o
   1   7   5          0.19         -1.48         0.99 o
   2   7   5         63.77         65.28         3.12 o
   3   7   5          9.12          6.27         1.34 o
   4   7   5         38.02         40.06         2.26 o
   5   7   5         20.88         13.34         1.69 o
   6   7   5         62.63         68.30         3.77 o
   7   7   5          7.04          4.76         1.68 o
  -2   8   5          0.93          2.30         2.11 o
  -1   8   5          0.01          0.27         2.63 o
   0   8   5          7.12          9.10         2.18 o
   1   8   5          0.33         -1.91         1.27 o
   2   8   5         54.63         59.49         2.84 o
   3   8   5         67.74         58.57         2.95 o
   4   8   5          2.84          2.12         1.36 o
   5   8   5          2.27          0.97         1.31 o
   6   8   5         21.20         14.42         2.11 o
   7   8   5         12.21          3.99         2.90 o
  -1   9   5          7.96          8.17         3.99 o
   0   9   5        132.96        141.27         7.19 o
   1   9   5         24.21         25.31        10.07 o
   2   9   5        120.61        125.44         5.84 o
   3   9   5          9.71          6.93         1.64 o
   4   9   5         28.31         32.22         2.87 o
   5   9   5          3.98          0.28         1.42 o
   6   9   5         44.05         44.84         3.69 o
   1  10   5          5.06          5.75         2.91 o
   2  10   5         48.03         46.12         4.71 o
   3  10   5         27.15         19.89         4.25 o
   4  10   5          1.83          1.63         1.72 o
   5  10   5         25.80         24.26         2.60 o
  -3 -10   6          5.17          2.54         2.00 o
  -2 -10   6          1.86         -0.58         1.70 o
  -1 -10   6          6.61          3.59         2.42 o
  -4  -9   6          3.38          0.73         3.27 o
  -3  -9   6          3.86          7.08         3.81 o
  -2  -9   6          0.07          2.08         1.53 o
  -1  -9   6         14.75         14.30         2.26 o
   0  -9   6         27.71         18.28         3.16 o
   1  -9   6          2.61          0.54         1.94 o
  -5  -8   6          4.06         -1.09         4.54 o
  -4  -8   6          9.99          5.99         3.63 o
  -3  -8   6          4.56          3.09         3.27 o
  -2  -8   6         11.09          8.91         1.48 o
  -1  -8   6          8.78         10.44         1.74 o
   0  -8   6          0.36         -0.95         1.35 o
   1  -8   6          1.80         -0.83         1.72 o
   2  -8   6          5.64          1.85         4.26 o
   3  -8   6          0.21          0.18         3.63 o
  -5  -7   6          8.89         12.16         5.08 o
  -4  -7   6         51.86         61.06         5.24 o
  -3  -7   6          4.60         -4.17         3.09 o
  -2  -7   6          3.25          2.35         1.28 o
  -1  -7   6         75.64         81.44         4.56 o
   0  -7   6         15.20         12.37         1.61 o
   1  -7   6          0.90         -2.18         1.45 o
   2  -7   6          9.76          5.70         2.11 o
   3  -7   6         12.71         13.32         2.43 o
   4  -7   6          0.40         -1.48         2.18 o
  -6  -6   6         19.10         26.57         3.99 o
  -5  -6   6          0.42         -0.47         2.11 o
  -4  -6   6        164.21        175.68        12.89 o
  -3  -6   6        104.86        114.05         6.33 o
  -2  -6   6         29.38         24.14         4.17 o
  -1  -6   6         72.89         69.62         3.96 o
   0  -6   6         84.19         94.97         3.81 o
   1  -6   6         40.20         44.15         2.75 o
   2  -6   6        112.56        133.75         5.08 o
   3  -6   6          8.36          6.67         1.91 o
   4  -6   6         13.64         16.06         2.70 o
  -6  -5   6          0.23          1.57         2.53 o
  -5  -5   6          8.29          7.66         2.53 o
  -4  -5   6         15.16         12.94         2.61 o
  -3  -5   6        201.60        209.57        10.44 o
  -2  -5   6          0.18          2.64         5.90 o
  -1  -5   6         14.29         12.59         1.17 o
   0  -5   6         74.46         74.68         2.48 o
   1  -5   6          0.24         -1.16         0.77 o
   2  -5   6          0.98          0.23         1.22 o
   3  -5   6         40.40         44.40         2.86 o
   4  -5   6          0.10         -0.08         1.70 o
   5  -5   6          0.22         -0.91         1.87 o
  -6  -4   6          0.34          4.90         3.45 o
  -5  -4   6          6.61          6.12         2.24 o
  -4  -4   6        108.01        122.07         6.54 o
  -3  -4   6          1.28         -0.54         1.81 o
  -2  -4   6        129.42        147.03        12.25 o
  -1  -4   6         10.06          8.25         0.76 o
   0  -4   6        206.67        223.54         4.47 o
   1  -4   6         16.06         14.34         1.01 o
   2  -4   6         26.59         27.86         1.92 o
   3  -4   6         27.67         20.96         1.99 o
   4  -4   6         48.65         56.93         3.97 o
   5  -4   6          5.72          2.70         2.01 o
   6  -4   6          0.98          2.40         2.35 o
  -6  -3   6          3.39          4.72         2.04 o
  -5  -3   6          1.17          0.66         1.36 o
  -4  -3   6         28.22         26.73         2.11 o
  -3  -3   6          5.74          6.95         1.26 o
  -2  -3   6         10.64         12.84         1.16 o
  -1  -3   6        203.26        188.56         4.59 o
   0  -3   6          0.59          0.38         0.45 o
   1  -3   6        161.77        167.71         3.81 o
   2  -3   6         14.77         11.16         1.06 o
   3  -3   6         12.56         11.98         1.19 o
   4  -3   6         11.44         13.59         1.96 o
   5  -3   6          1.14         -0.56         1.78 o
   6  -3   6          4.97          4.77         2.14 o
  -6  -2   6          3.31          0.96         4.45 o
  -5  -2   6         11.19         14.76         2.40 o
  -4  -2   6         30.79         33.23         2.88 o
  -3  -2   6         73.41         64.57         2.89 o
  -2  -2   6         15.33         12.67         1.03 o
  -1  -2   6        977.93        984.36        21.45 o
   0  -2   6         21.80         28.67         1.15 o
   1  -2   6       2592.22       2649.27        44.31 o
   2  -2   6          6.42          4.76         0.64 o
   3  -2   6         95.68         92.99         4.74 o
   4  -2   6         49.12         48.99         3.33 o
   5  -2   6         16.94         23.70         2.66 o
   6  -2   6          4.00          0.18         1.70 o
  -6  -1   6         25.77         33.21         5.26 o
  -5  -1   6         60.82         76.55         4.88 o
  -4  -1   6          7.89          7.50         1.78 o
  -3  -1   6        148.89        142.51         4.31 o
  -2  -1   6          0.00          0.00         0.63 o
  -1  -1   6        896.32        899.03        16.39 o
   0  -1   6          4.11          2.68         0.49 o
   1  -1   6       2196.26       2341.24        41.25 o
   2  -1   6        956.98        990.25        21.06 o
   3  -1   6        435.11        403.40         8.27 o
   4  -1   6         21.49         20.59         1.99 o
   5  -1   6         29.66         28.65         3.09 o
   6  -1   6         14.70         10.86         2.17 o
   7  -1   6         18.65         33.46         3.44 o
  -6   0   6          1.50          0.73         3.09 o
  -5   0   6         21.00         21.72         2.07 o
  -4   0   6          0.19         -1.42         0.94 o
  -3   0   6          1.90          2.89         0.69 o
  -2   0   6          3.47          4.64         0.72 o
  -1   0   6         36.56         34.27         1.59 o
   0   0   6         41.02         43.23         1.29 o
   1   0   6         21.79         18.18         1.42 o
   2   0   6         65.55         76.91         1.97 o
   3   0   6         10.58          8.54         0.83 o
   4   0   6          0.01         -0.31         0.75 o
   5   0   6         12.92          5.51         1.82 o
   6   0   6          0.47         -0.84         1.57 o
   7   0   6         10.99          9.39         2.18 o
  -5   1   6         11.19         10.98         1.98 o
  -4   1   6         78.03         78.26         8.80 o
  -3   1   6          0.01         -0.66         0.68 o
  -2   1   6        551.20        553.55        14.95 o
  -1   1   6          0.04         -0.77         0.51 o
   0   1   6        380.64        372.40         7.65 o
   1   1   6        256.85        266.32         6.41 o
   2   1   6        473.68        477.73         9.58 o
   3   1   6         73.75         69.50         2.10 o
   4   1   6         53.01         55.39         2.23 o
   5   1   6         13.05         13.18         1.86 o
   6   1   6         15.74         14.12         1.87 o
   7   1   6          4.85          7.08         2.54 o
  -5   2   6          3.76          3.39         1.87 o
  -4   2   6         44.35         41.29         3.48 o
  -3   2   6        113.94        107.69         3.79 o
  -2   2   6        138.74        118.42         4.09 o
  -1   2   6        163.59        154.73         4.06 o
   0   2   6        548.41        565.81        12.35 o
   1   2   6        476.01        552.68        11.01 o
   2   2   6        182.49        200.93         4.49 o
   3   2   6          3.76          4.41         0.74 o
   4   2   6        329.30        320.92         7.59 o
   5   2   6        159.02        161.45         5.58 o
   6   2   6          3.13          1.47         1.49 o
   7   2   6          9.67          7.44         2.54 o
  -5   3   6          0.21         -0.45         1.87 o
  -4   3   6          6.70          9.44         2.72 o
  -3   3   6          4.01          4.05         1.13 o
  -2   3   6         14.16         14.52         1.63 o
  -1   3   6          7.13          9.17         1.02 o
   0   3   6         80.97         64.23         2.38 o
   1   3   6         74.49         73.88         2.27 o
   2   3   6        147.95        185.11         4.26 o
   3   3   6          0.04         -0.46         0.67 o
   4   3   6        281.84        282.62         6.23 o
   5   3   6        178.99        185.12         6.28 o
   6   3   6         37.35         44.07         2.89 o
   7   3   6         23.65         24.36         2.69 o
   8   3   6          3.14          1.09         2.72 o
  -4   4   6         43.40         38.29         4.72 o
  -3   4   6         36.11         37.18         2.60 o
  -2   4   6        141.06        132.36         6.39 o
  -1   4   6         70.27         57.20         3.12 o
   0   4   6        376.95        401.90         8.48 o
   1   4   6        680.54        806.92        15.99 o
   2   4   6         45.94         45.84         1.84 o
   3   4   6        117.02        117.94         4.56 o
   4   4   6         88.25         96.63         4.90 o
   5   4   6         26.83         21.87         2.80 o
   6   4   6         68.45         76.25         3.76 o
   7   4   6          0.16          2.05         3.45 o
   8   4   6          3.95          1.09         2.36 o
  -4   5   6         48.28         48.64         5.44 o
  -3   5   6          4.60          8.93         1.70 o
  -2   5   6          1.60          1.38         1.57 o
  -1   5   6          1.86         -0.96         1.47 o
   0   5   6          0.56         -1.44         0.96 o
   1   5   6          8.77         15.49         1.24 o
   2   5   6          0.05         -1.05         0.70 o
   3   5   6        126.38        135.74         3.92 o
   4   5   6          6.39          1.94         0.96 o
   5   5   6          8.33          9.57         1.53 o
   6   5   6          5.49          0.15         2.72 o
   7   5   6          3.90          1.71         1.73 o
   8   5   6          1.73         -0.36         2.36 o
  -3   6   6        120.61        129.66         5.52 o
  -2   6   6         64.38         58.62         4.18 o
  -1   6   6          7.27          7.80         1.99 o
   0   6   6        186.23        176.77         7.70 o
   1   6   6        347.00        346.90         9.51 o
   2   6   6       1041.35       1130.32        25.48 o
   3   6   6        334.76        382.44         9.39 o
   4   6   6         77.21         73.30         2.94 o
   5   6   6         91.14        102.11         4.03 o
   6   6   6         13.14         10.43         1.85 o
   7   6   6         13.00         19.99         2.39 o
  -2   7   6         20.27         17.38         2.76 o
  -1   7   6         78.87         81.40         9.98 o
   0   7   6        225.65        215.75         9.18 o
   1   7   6         64.72         63.39         3.45 o
   2   7   6        187.89        195.09         5.60 o
   3   7   6        505.94        561.75        14.39 o
   4   7   6         43.33         44.52         2.42 o
   5   7   6         78.07         80.63         3.69 o
   6   7   6         24.69         24.48         2.45 o
   7   7   6          2.26         -0.22         1.61 o
  -1   8   6         11.53          7.20         4.54 o
   0   8   6          4.38          4.52         2.11 o
   1   8   6          0.02         -1.27         1.54 o
   2   8   6         10.20         10.46         1.73 o
   3   8   6          0.04         -1.24         1.16 o
   4   8   6          5.86          4.49         1.52 o
   5   8   6         15.32         13.78         1.87 o
   6   8   6          4.92          4.30         1.79 o
   7   8   6          2.79         -1.19         1.56 o
   0   9   6        111.55        122.39         9.80 o
   1   9   6          1.19         -2.87         1.91 o
   2   9   6         43.59         38.71         2.99 o
   3   9   6          0.15         -2.01         1.79 o
   4   9   6         94.71        120.48         5.29 o
   5   9   6          2.17          0.96         1.71 o
   6   9   6         12.01         11.84         2.98 o
   2  10   6          0.02         -3.05         2.45 o
   3  10   6         19.56         21.76         4.79 o
   4  10   6          8.56         11.06         5.54 o
   5  10   6          3.25         -0.29         1.86 o
  -3  -9   7          2.37          1.45         3.27 o
  -2  -9   7         12.45         10.27         1.79 o
  -1  -9   7          3.47          2.47         2.11 o
   0  -9   7         22.09         24.84         3.44 o
   1  -9   7         44.27         64.40         8.73 o
  -4  -8   7          1.49          4.17         3.45 o
  -3  -8   7          0.51         -1.81         3.09 o
  -2  -8   7          0.02         -0.56         1.19 o
  -1  -8   7         13.13         11.37         1.76 o
   0  -8   7          0.70         -0.15         2.11 o
   1  -8   7         47.68         64.18         4.00 o
   2  -8   7          1.56         -1.41         3.09 o
  -5  -7   7          0.06          2.36         3.27 o
  -4  -7   7          0.50          2.18         3.09 o
  -3  -7   7         22.58         24.50         4.72 o
  -2  -7   7          0.76          0.43         1.28 o
  -1  -7   7         73.36         76.53         4.56 o
   0  -7   7          0.49         -1.45         1.68 o
   1  -7   7         57.41         76.14         4.03 o
   2  -7   7          6.19          4.32         1.96 o
   3  -7   7          7.92          9.44         3.63 o
  -5  -6   7          2.88          0.36         2.72 o
  -4  -6   7          3.04          3.09         2.72 o
  -3  -6   7          3.72          2.41         1.74 o
  -2  -6   7          9.01          7.08         3.09 o
  -1  -6   7          6.66          6.44         2.09 o
   0  -6   7          7.63          2.72         2.18 o
   1  -6   7          1.39          1.44         1.42 o
   2  -6   7         35.00         39.67         2.41 o
   3  -6   7          2.12          2.23         1.74 o
   4  -6   7          7.27          6.31         4.08 o
  -6  -5   7          5.35         13.25         4.36 o
  -5  -5   7          1.34          2.54         2.90 o
  -4  -5   7         21.95         23.78         4.54 o
  -3  -5   7          8.24         11.61         2.37 o
  -2  -5   7         18.97         14.34         2.30 o
  -1  -5   7          1.44          0.89         1.12 o
   0  -5   7          5.19          4.39         0.94 o
   1  -5   7          5.24          2.84         1.00 o
   2  -5   7          6.94          3.93         1.81 o
   3  -5   7         33.34         36.22         2.60 o
   4  -5   7          0.03         -0.62         1.74 o
   5  -5   7         34.11         38.22         6.35 o
  -6  -4   7          4.11          4.17         3.45 o
  -5  -4   7          3.71          3.81         3.09 o
  -4  -4   7         47.63         56.62         6.17 o
  -3  -4   7         20.53         25.23         4.17 o
  -2  -4   7        629.45        644.93        16.36 o
  -1  -4   7         68.88         65.96         2.19 o
   0  -4   7         75.59         79.15         2.01 o
   1  -4   7          9.07          7.24         1.10 o
   2  -4   7        129.18        141.13         5.02 o
   3  -4   7         25.10         24.75         2.07 o
   4  -4   7         16.15         17.64         2.48 o
   5  -4   7          3.94         -0.27         1.87 o
  -6  -3   7          0.07          0.90         1.99 o
  -5  -3   7         22.36         22.22         2.57 o
  -4  -3   7          6.28          6.04         1.65 o
  -3  -3   7         18.02         15.93         1.49 o
  -2  -3   7        126.20        110.36         5.39 o
  -1  -3   7         23.45         20.71         1.15 o
   0  -3   7          7.05          6.74         0.74 o
   1  -3   7         77.09         77.11         2.06 o
   2  -3   7         41.43         41.72         2.00 o
   3  -3   7          5.47          2.82         1.20 o
   4  -3   7         33.82         32.79         2.87 o
   5  -3   7         18.07         16.65         2.56 o
   6  -3   7          1.38          3.22         2.08 o
  -6  -2   7          0.15          0.00         3.09 o
  -5  -2   7          0.44          1.46         2.36 o
  -4  -2   7         16.16         12.39         1.59 o
  -3  -2   7         20.15         19.13         1.69 o
  -2  -2   7        130.16        117.05         3.68 o
  -1  -2   7         14.33         13.86         1.10 o
   0  -2   7          0.02         -0.52         0.35 o
   1  -2   7          1.59          3.55         0.87 o
   2  -2   7         33.65         36.03         1.55 o
   3  -2   7         12.58          8.86         1.05 o
   4  -2   7          8.52          8.60         1.73 o
   5  -2   7         12.27         10.41         2.14 o
   6  -2   7          0.12         -1.92         1.51 o
  -5  -1   7         35.85         39.71         3.70 o
  -4  -1   7          1.03          2.21         1.25 o
  -3  -1   7         88.20         86.12         3.73 o
  -2  -1   7         19.02         15.88         1.34 o
  -1  -1   7          4.42          6.09         0.67 o
   0  -1   7         79.89         84.13         2.11 o
   1  -1   7          0.73          6.13         0.83 o
   2  -1   7        518.91        518.91        10.43 o
   3  -1   7        257.06        252.03         6.08 o
   4  -1   7          7.37          5.82         1.28 o
   5  -1   7         33.71         34.06         3.05 o
   6  -1   7          2.05          2.08         1.70 o
   7  -1   7          6.41          8.57         2.44 o
  -5   0   7         78.81         88.20         7.80 o
  -4   0   7         31.70         30.75         2.49 o
  -3   0   7         34.85         39.04         2.51 o
  -2   0   7          2.97          2.64         0.63 o
  -1   0   7         97.42         90.91         2.48 o
   0   0   7         36.13         34.50         1.26 o
   1   0   7         52.13         61.76         1.91 o
   2   0   7         85.74         90.91         2.69 o
   3   0   7          0.34         -0.98         0.65 o
   4   0   7          6.93          7.27         1.13 o
   5   0   7          0.65         -2.89         2.45 o
   6   0   7          0.02         -0.08         1.61 o
   7   0   7          1.07         -2.28         1.74 o
  -5   1   7          0.01         -1.04         1.91 o
  -4   1   7          0.37          0.90         1.17 o
  -3   1   7          0.68         -1.49         0.99 o
  -2   1   7        417.89        398.26         9.19 o
  -1   1   7         38.35         39.01         1.81 o
   0   1   7        656.84        697.85        13.72 o
   1   1   7        944.15        968.73        20.65 o
   2   1   7       1165.96       1204.70        23.31 o
   3   1   7        227.06        231.93         4.76 o
   4   1   7        243.13        240.19         6.62 o
   5   1   7         28.98         19.32         1.87 o
   6   1   7         22.15         22.65         2.57 o
   7   1   7          0.77          0.20         1.65 o
  -5   2   7          4.19          3.49         1.95 o
  -4   2   7          0.20          0.58         1.57 o
  -3   2   7         15.37         15.04         1.49 o
  -2   2   7        168.54        174.02         5.27 o
  -1   2   7          5.69          5.33         1.03 o
   0   2   7        404.85        417.79         9.46 o
   1   2   7        105.73         87.01         4.17 o
   2   2   7         24.75         19.24         1.18 o
   3   2   7        141.73        151.57         3.90 o
   4   2   7        100.90         97.19         3.24 o
   5   2   7         11.90          6.86         1.41 o
   6   2   7         62.89         60.49         3.40 o
   7   2   7          7.48          7.62         2.54 o
  -4   3   7          6.63          6.17         2.54 o
  -3   3   7         25.25         24.38         2.18 o
  -2   3   7        127.09        134.11         5.09 o
  -1   3   7        114.84        111.40         3.89 o
   0   3   7         29.28         28.04         1.83 o
   1   3   7         36.01         42.35         1.81 o
   2   3   7         70.82         72.41         2.35 o
   3   3   7          0.03         -0.16         0.79 o
   4   3   7         12.47         10.46         1.44 o
   5   3   7         23.85         20.36         1.91 o
   6   3   7         39.33         33.01         3.18 o
   7   3   7         61.78         70.42         6.17 o
  -4   4   7          1.51         -2.00         2.18 o
  -3   4   7         20.42         16.80         2.44 o
  -2   4   7        102.01         99.65         5.77 o
  -1   4   7        194.11        183.43         6.45 o
   0   4   7        385.47        389.92        11.66 o
   1   4   7        403.41        443.33         9.30 o
   2   4   7        117.07        129.02         3.43 o
   3   4   7        388.55        439.34        11.29 o
   4   4   7          0.12         -1.71         1.14 o
   5   4   7         69.42         80.59         3.69 o
   6   4   7         16.47         14.97         2.02 o
   7   4   7         62.55         72.40         4.73 o
  -3   5   7          1.64          3.17         1.91 o
  -2   5   7          9.68          4.68         1.91 o
  -1   5   7         24.73         23.87         3.27 o
   0   5   7        109.08         93.18         5.20 o
   1   5   7        106.27        120.91         4.32 o
   2   5   7          3.07          3.20         1.55 o
   3   5   7         25.36         29.78         2.33 o
   4   5   7         20.79         18.86         2.40 o
   5   5   7          1.78          1.44         1.38 o
   6   5   7          7.61          3.09         3.72 o
   7   5   7          1.32          1.13         1.86 o
  -3   6   7         10.71          8.29         2.01 o
  -2   6   7          3.44          2.36         2.72 o
  -1   6   7        190.56        185.15         8.35 o
   0   6   7          3.85          8.38         2.05 o
   1   6   7          8.83          4.70         1.46 o
   2   6   7         12.98         12.08         1.45 o
   3   6   7        312.33        358.91         8.98 o
   4   6   7         46.34         40.23         2.35 o
   5   6   7         68.49         89.27         4.22 o
   6   6   7         19.16         22.36         2.79 o
   7   6   7         40.47         62.31         4.86 o
  -2   7   7          0.00         -3.00         2.54 o
  -1   7   7         40.25         32.39         3.53 o
   0   7   7          0.29          2.29         1.91 o
   1   7   7         56.65         60.00         4.36 o
   2   7   7         14.45          8.67         1.67 o
   3   7   7          0.01          1.52         1.26 o
   4   7   7         18.97         18.29         1.72 o
   5   7   7         77.99         81.99         4.50 o
   6   7   7         28.44         25.19         3.67 o
   7   7   7          0.23         -1.86         1.68 o
  -1   8   7          3.44         -0.16         2.09 o
   0   8   7         68.40         73.60         5.11 o
   1   8   7          3.08          6.26         2.18 o
   2   8   7         16.88         15.25         1.94 o
   3   8   7          9.84          6.51         1.61 o
   4   8   7         19.86         19.72         2.51 o
   5   8   7         17.80          9.19         2.05 o
   6   8   7          0.40          1.73         1.81 o
   0   9   7         36.93         25.05         4.90 o
   1   9   7         31.73         29.32         3.72 o
   2   9   7        145.73        160.38         7.07 o
   3   9   7          8.75          2.92         2.48 o
   4   9   7        136.19        161.65         8.41 o
   5   9   7          3.54          1.09         3.45 o
   6   9   7         40.96         57.59         4.21 o
   3  10   7         12.36          8.17         3.63 o
   4  10   7         26.05         33.03         5.26 o
  -2  -9   8         20.89         21.70         2.10 o
  -1  -9   8          1.07         -1.70         2.54 o
   0  -9   8          2.42          2.91         2.53 o
  -4  -8   8          0.07          0.36         3.27 o
  -3  -8   8          0.76         -0.73         3.09 o
  -2  -8   8          0.11         -0.62         1.27 o
  -1  -8   8          0.17          1.80         1.91 o
   0  -8   8          0.09         -1.22         2.27 o
   1  -8   8          2.61          1.32         1.79 o
   2  -8   8         16.61         10.54         3.09 o
  -4  -7   8          5.82          8.71         3.63 o
  -3  -7   8          8.53          6.53         3.45 o
  -2  -7   8          0.43         -1.23         2.27 o
  -1  -7   8          6.56          4.86         1.83 o
   0  -7   8          9.35          4.19         2.05 o
   1  -7   8         33.97         39.98         2.82 o
   2  -7   8         25.14         26.17         4.71 o
   3  -7   8          3.26          3.59         2.88 o
  -5  -6   8          2.55         -0.36         2.90 o
  -4  -6   8          2.95          1.45         2.90 o
  -3  -6   8         24.47         25.81         5.08 o
  -2  -6   8         13.46         15.37         2.00 o
  -1  -6   8         13.86          7.81         1.81 o
   0  -6   8         43.45         43.44         4.26 o
   1  -6   8          2.46          1.58         1.41 o
   2  -6   8         13.20          6.20         1.92 o
   3  -6   8          0.07          1.63         2.90 o
   4  -6   8          0.29         -1.39         1.96 o
  -5  -5   8         13.70         14.34         4.17 o
  -4  -5   8          1.84         -0.54         2.54 o
  -3  -5   8          1.51          4.54         2.54 o
  -2  -5   8          4.40          3.66         1.05 o
  -1  -5   8         49.43         48.19         2.62 o
   0  -5   8          0.45         -0.36         2.18 o
   1  -5   8          4.14          3.01         1.33 o
   2  -5   8         24.85         19.16         1.79 o
   3  -5   8         51.53         52.11         6.90 o
   4  -5   8          0.24         -0.67         1.83 o
   5  -5   8          4.53          3.26         2.05 o
  -5  -4   8          0.79          0.73         2.54 o
  -4  -4   8         10.36          9.98         3.45 o
  -3  -4   8          0.00         -0.36         2.18 o
  -2  -4   8        166.53        178.04         7.02 o
  -1  -4   8         42.49         46.09         2.26 o
   0  -4   8        192.89        219.09         4.94 o
   1  -4   8          9.72         10.57         1.10 o
   2  -4   8         17.26         17.77         1.57 o
   3  -4   8          5.31          2.05         1.36 o
   4  -4   8          0.45          1.34         2.00 o
   5  -4   8          1.09         -3.34         3.09 o
  -5  -3   8          3.83          2.90         1.86 o
  -4  -3   8         17.14         15.58         1.71 o
  -3  -3   8          6.70          6.96         1.29 o
  -2  -3   8         51.15         46.03         3.54 o
  -1  -3   8         46.24         47.03         1.99 o
   0  -3   8          8.37          5.81         0.71 o
   1  -3   8          4.13          4.38         0.73 o
   2  -3   8         41.50         38.64         1.91 o
   3  -3   8          0.61         -1.64         1.09 o
   4  -3   8          6.30          4.81         1.83 o
   5  -3   8          9.12          6.62         2.09 o
   6  -3   8          1.29          0.20         2.01 o
  -5  -2   8         18.00         23.53         3.00 o
  -4  -2   8         44.46         47.57         2.99 o
  -3  -2   8         36.72         37.33         2.51 o
  -2  -2   8          0.84          2.10         1.11 o
  -1  -2   8        120.14        117.41         3.73 o
   0  -2   8        129.34        138.45         3.73 o
   1  -2   8         37.37         34.99         1.40 o
   2  -2   8         14.36         15.11         0.98 o
   3  -2   8         67.30         66.76         3.21 o
   4  -2   8          0.91          2.28         1.48 o
   5  -2   8        102.34        110.10         5.74 o
   6  -2   8          0.00          2.82         3.63 o
  -5  -1   8         10.37         11.98         3.81 o
  -4  -1   8          0.66          0.59         1.66 o
  -3  -1   8         67.05         68.45         3.48 o
  -2  -1   8          3.66          3.07         1.18 o
  -1  -1   8        162.33        155.96         4.07 o
   0  -1   8         12.01         10.79         0.82 o
   1  -1   8        138.79        136.23         3.09 o
   2  -1   8          3.91          3.53         0.69 o
   3  -1   8         63.99         72.81         3.34 o
   4  -1   8         17.60         15.23         2.04 o
   5  -1   8         30.32         26.54         2.79 o
   6  -1   8          4.93          1.96         2.00 o
   7  -1   8          0.38         -1.54         2.36 o
  -5   0   8         12.97         15.43         4.17 o
  -4   0   8          5.71          5.90         1.92 o
  -3   0   8        172.28        167.48         5.11 o
  -2   0   8         87.13         75.33         2.62 o
  -1   0   8         21.92         22.55         1.25 o
   0   0   8         68.15         66.00         1.93 o
   1   0   8        127.82        118.67         2.90 o
   2   0   8          2.66          2.12         0.69 o
   3   0   8          2.44          1.02         0.67 o
   4   0   8         47.32         49.53         3.51 o
   5   0   8         22.08         18.30         2.44 o
   6   0   8          1.05          1.59         1.70 o
   7   0   8          0.80         -0.26         5.08 o
  -5   1   8         21.89         24.69         2.64 o
  -4   1   8          1.08          1.46         1.27 o
  -3   1   8        123.15        100.54         3.56 o
  -2   1   8        172.72        166.19         4.61 o
  -1   1   8        101.03        101.26         3.17 o
   0   1   8         40.05         39.67         1.55 o
   1   1   8         21.32         19.50         1.32 o
   2   1   8        115.59        123.12         3.22 o
   3   1   8        138.81        133.67         3.18 o
   4   1   8        503.04        520.68        15.05 o
   5   1   8          0.01         -2.86         1.91 o
   6   1   8         20.93         21.95         2.61 o
   7   1   8          8.79         10.02         2.31 o
  -4   2   8         15.82         14.70         2.03 o
  -3   2   8          8.64          4.85         1.74 o
  -2   2   8        173.86        166.05         5.92 o
  -1   2   8         56.25         56.82         2.68 o
   0   2   8          4.35          5.76         0.99 o
   1   2   8        320.77        331.84         8.69 o
   2   2   8          0.16          1.49         0.80 o
   3   2   8          2.19          1.38         0.84 o
   4   2   8         72.91         62.26         3.42 o
   5   2   8          7.20          4.13         1.70 o
   6   2   8          2.87          2.36         1.96 o
   7   2   8          1.21          1.37         1.87 o
  -4   3   8         26.31         29.46         5.90 o
  -3   3   8         11.60          9.94         2.27 o
  -2   3   8        137.36        133.58         5.29 o
  -1   3   8          7.78          5.79         1.72 o
   0   3   8        299.97        286.17         8.94 o
   1   3   8          0.29          0.37         0.78 o
   2   3   8        136.15        157.47         3.98 o
   3   3   8          3.20          2.00         1.06 o
   4   3   8        263.45        286.51        10.00 o
   5   3   8         21.53         19.82         2.02 o
   6   3   8         48.50         58.58         8.71 o
   7   3   8          2.29          2.54         2.72 o
  -3   4   8         40.66         39.38         4.54 o
  -2   4   8         10.91          8.48         2.09 o
  -1   4   8         19.01         20.21         2.12 o
   0   4   8        230.48        232.78         7.75 o
   1   4   8        494.38        514.70        15.09 o
   2   4   8         68.71         66.55         2.99 o
   3   4   8        109.34        112.72         5.74 o
   4   4   8         65.09         70.86         3.61 o
   5   4   8         59.95         64.11         3.40 o
   6   4   8          5.62          0.13         1.91 o
   7   4   8          0.08         -0.73         2.36 o
  -3   5   8         21.84         18.69         3.63 o
  -2   5   8         14.23         15.14         2.48 o
  -1   5   8         29.80         26.99         2.94 o
   0   5   8         74.59         60.37         5.44 o
   1   5   8        297.02        303.63        11.68 o
   2   5   8         17.68         14.21         2.60 o
   3   5   8         22.87         31.78         2.50 o
   4   5   8          7.86         12.34         4.17 o
   5   5   8          7.20          6.17         1.63 o
   6   5   8          1.20         -0.01         1.47 o
   7   5   8         13.32         13.07         3.27 o
  -2   6   8          1.62         -0.27         2.27 o
  -1   6   8         50.74         51.78         4.23 o
   0   6   8          0.83         -0.60         3.27 o
   1   6   8         33.08         32.10         2.90 o
   2   6   8         53.40         55.45         3.22 o
   3   6   8          7.97         10.34         1.76 o
   4   6   8         10.51          8.77         1.73 o
   5   6   8         18.00         21.46         2.34 o
   6   6   8         28.53         24.50         3.99 o
   7   6   8         25.54         29.04         4.36 o
  -1   7   8         11.78         17.24         2.94 o
   0   7   8         18.13         16.89         3.45 o
   1   7   8          3.29          6.80         2.11 o
   2   7   8         60.14         49.70         2.93 o
   3   7   8          2.10          1.28         1.80 o
   4   7   8         89.42        104.72         5.03 o
   5   7   8          0.58          2.15         2.38 o
   6   7   8         47.95         39.44         9.35 o
   7   7   8          0.82         -1.21         2.22 o
   0   8   8         71.23         83.72         5.51 o
   1   8   8         22.38         19.16         3.81 o
   2   8   8         40.92         35.68         3.72 o
   3   8   8         16.22         17.36         2.85 o
   4   8   8          4.73          3.77         2.42 o
   5   8   8         16.93         10.05         2.69 o
   6   8   8         10.24         12.58         4.36 o
   1   9   8         28.67         30.38         3.71 o
   2   9   8         66.84         63.96         5.13 o
   3   9   8          1.07         -0.32         2.27 o
   4   9   8         49.88         46.31         4.36 o
   5   9   8          8.99          3.84         3.09 o
  -3  -8   9          0.12         -2.18         3.09 o
  -2  -8   9          2.34          1.85         1.38 o
  -1  -8   9          6.89          4.14         2.01 o
   0  -8   9          0.53          0.19         2.05 o
   1  -8   9          0.09          0.35         1.97 o
  -4  -7   9          9.47          8.89         3.81 o
  -3  -7   9         45.58         75.50         8.17 o
  -2  -7   9          1.76         -1.33         2.90 o
  -1  -7   9         15.79         11.06         2.27 o
   0  -7   9          0.66         -1.45         1.91 o
   1  -7   9         28.11         34.34         2.67 o
   2  -7   9          8.18          2.02         2.02 o
   3  -7   9          0.02         -3.66         2.44 o
  -4  -6   9          0.43         -0.36         2.72 o
  -2  -6   9         13.03         16.79         2.37 o
  -1  -6   9          1.75          0.57         1.61 o
   0  -6   9         13.92          9.26         2.04 o
   1  -6   9          0.01         -1.97         1.39 o
   2  -6   9          0.25         -2.49         1.66 o
   3  -6   9          5.45          2.62         2.48 o
   4  -6   9          0.20         -1.81         3.27 o
  -5  -5   9          2.05          3.27         3.45 o
  -4  -5   9          2.53          3.81         3.09 o
  -3  -5   9         37.66         38.66         5.63 o
  -2  -5   9         94.27        104.22         3.66 o
  -1  -5   9          3.69          3.25         1.17 o
   0  -5   9         20.82         22.95         2.56 o
   1  -5   9         38.24         40.59         3.27 o
   2  -5   9          8.75          5.46         1.70 o
   3  -5   9          6.62          3.73         1.69 o
   4  -5   9          5.53          4.17         2.18 o
  -5  -4   9          0.98          3.27         3.27 o
  -4  -4   9          0.19         -1.81         2.36 o
  -3  -4   9          5.12          5.53         1.65 o
  -2  -4   9          3.79          4.94         1.31 o
  -1  -4   9          8.08          7.44         1.24 o
   0  -4   9         34.80         36.78         2.13 o
   1  -4   9         20.70         23.05         1.65 o
   2  -4   9         17.99         15.83         1.55 o
   3  -4   9          1.42         -0.73         1.18 o
   4  -4   9         26.97         26.10         2.99 o
   5  -4   9          0.44         -2.61         1.74 o
  -5  -3   9          1.57          2.10         2.72 o
  -4  -3   9          1.59          2.31         1.34 o
  -3  -3   9          8.47          9.60         1.49 o
  -2  -3   9          2.67          2.54         1.25 o
  -1  -3   9         54.11         53.02         2.93 o
   0  -3   9         20.79         21.27         1.27 o
   1  -3   9         79.27         81.53         2.50 o
   2  -3   9         36.81         32.37         1.98 o
   3  -3   9          0.06         -0.86         1.60 o
   4  -3   9         13.28          9.31         2.09 o
   5  -3   9          0.44          1.48         2.27 o
  -5  -2   9         12.06         13.85         2.69 o
  -4  -2   9          7.43         11.51         1.81 o
  -3  -2   9         21.04         23.77         2.22 o
  -2  -2   9         41.63         43.42         2.71 o
  -1  -2   9        137.00        148.00         5.40 o
   0  -2   9         76.52         77.73         2.65 o
   1  -2   9        119.36        124.44         3.24 o
   2  -2   9        653.51        667.71        13.65 o
   3  -2   9          0.55         -0.18         1.28 o
   4  -2   9         42.78         42.13         3.72 o
   5  -2   9          0.04         -1.49         1.70 o
   6  -2   9          0.84         -0.40         1.70 o
  -5  -1   9         12.66         12.70         3.99 o
  -4  -1   9          0.13          0.12         1.42 o
  -3  -1   9          9.61         12.43         1.81 o
  -2  -1   9          1.68          0.97         1.26 o
  -1  -1   9          0.01          0.75         0.83 o
   0  -1   9        131.84        134.73         3.50 o
   1  -1   9         98.37         98.87         3.08 o
   2  -1   9         39.60         38.15         1.83 o
   3  -1   9          2.25          2.68         1.48 o
   4  -1   9          2.33          0.79         1.44 o
   5  -1   9          0.86          0.80         1.74 o
   6  -1   9          1.61         -0.48         1.65 o
  -4   0   9         11.24         12.96         2.48 o
  -3   0   9         12.77         16.67         1.56 o
  -2   0   9         27.17         26.74         1.89 o
  -1   0   9         35.91         42.15         2.05 o
   0   0   9          0.04         -1.01         0.68 o
   1   0   9        240.51        240.94         5.49 o
   2   0   9          0.84         -1.12         0.75 o
   3   0   9         92.02         91.21         5.42 o
   4   0   9          2.43          3.85         1.57 o
   5   0   9         13.51          9.26         2.22 o
   6   0   9          2.38          2.57         1.83 o
   7   0   9          2.75          5.25         2.44 o
  -4   1   9         32.11         32.77         2.53 o
  -3   1   9          9.86         14.85         1.95 o
  -2   1   9        185.70        177.89         8.18 o
  -1   1   9        141.79        126.53         3.85 o
   0   1   9        116.59        115.11         3.19 o
   1   1   9         16.51         14.26         1.30 o
   2   1   9        187.99        197.12         5.12 o
   3   1   9         59.74         51.15         2.46 o
   4   1   9         82.14         88.07         4.80 o
   5   1   9          1.53         -0.75         1.57 o
   6   1   9         15.54         20.00         2.57 o
   7   1   9          1.46         -0.76         3.45 o
  -4   2   9          1.39          0.61         1.49 o
  -3   2   9          6.60          5.45         1.66 o
  -2   2   9         68.89         63.26         3.52 o
  -1   2   9         71.66         72.33         3.60 o
   0   2   9          0.37          0.10         1.09 o
   1   2   9          6.97          7.39         1.25 o
   2   2   9          8.62         10.17         1.52 o
   3   2   9         30.02         24.22         2.15 o
   4   2   9         32.67         27.35         2.79 o
   5   2   9         10.31          5.08         2.36 o
   6   2   9          0.80          0.26         1.83 o
   7   2   9         15.57          7.96         2.35 o
  -3   3   9          6.11          5.99         2.72 o
  -2   3   9        124.84        130.43         5.35 o
  -1   3   9          5.94          2.51         1.93 o
   0   3   9        346.03        349.03        10.72 o
   1   3   9         12.57         15.11         1.81 o
   2   3   9        264.14        277.10         8.80 o
   3   3   9          0.36         -2.00         1.39 o
   4   3   9         28.48         28.75         2.87 o
   5   3   9         14.83         11.51         2.36 o
   6   3   9         43.63         47.80         3.97 o
   7   3   9         10.92          8.71         2.90 o
  -3   4   9          5.81         19.06         3.45 o
  -2   4   9          1.20          1.06         1.74 o
  -1   4   9         23.71         20.68         2.76 o
   0   4   9         10.53         14.93         2.02 o
   1   4   9          0.90          0.82         1.67 o
   2   4   9         55.16         60.92         4.23 o
   3   4   9        151.60        159.85         8.08 o
   4   4   9         11.08          9.90         2.05 o
   5   4   9         10.49          9.34         2.99 o
   6   4   9         10.85          4.90         2.18 o
   7   4   9         12.19         13.79         3.45 o
  -2   5   9          9.23         13.25         2.48 o
  -1   5   9         27.48         27.99         3.18 o
   0   5   9         29.82         28.95         3.08 o
   1   5   9         95.28         89.44         5.35 o
   2   5   9          1.59         -0.36         2.27 o
   3   5   9        297.73        326.84        12.57 o
   4   5   9          0.87          0.87         1.73 o
   5   5   9          5.38          6.62         2.05 o
   6   5   9         23.04         20.17         2.83 o
   7   5   9          6.63          7.99         3.27 o
  -2   6   9          8.87          7.08         3.09 o
  -1   6   9        147.67        140.43         8.89 o
   0   6   9         15.45         12.90         2.57 o
   1   6   9        280.03        268.24        10.91 o
   2   6   9          0.00         -2.36         1.57 o
   3   6   9        627.64        688.43        24.38 o
   4   6   9         81.93         81.42         5.06 o
   5   6   9        125.79        149.47        15.25 o
   6   6   9          1.30         -3.27         2.54 o
   7   6   9         17.01         16.70         3.81 o
  -1   7   9          0.19          3.17         2.35 o
   0   7   9          5.39          6.85         2.35 o
   1   7   9         21.20         23.51         7.89 o
   2   7   9          0.00         -1.95         1.60 o
   3   7   9         24.52         23.41         2.63 o
   4   7   9          0.68         -1.22         1.72 o
   5   7   9          0.94         -0.49         2.22 o
   6   7   9          1.42         -1.53         2.38 o
   1   8   9         11.90          9.96         2.74 o
   2   8   9          3.80          3.14         2.37 o
   3   8   9        101.19        113.61         5.56 o
   4   8   9         43.16         40.68         3.37 o
   5   8   9         11.25         12.62         4.45 o
   6   8   9          2.41          5.99         3.27 o
   3   9   9         34.40         32.64         3.84 o
   4   9   9         14.27          8.82         2.92 o
  -2  -8  10          5.40          6.04         1.98 o
  -1  -8  10          2.25          0.73         1.95 o
   0  -8  10          3.53          6.53         2.48 o
  -3  -7  10          3.14          2.72         3.27 o
  -2  -7  10          0.02          0.54         2.63 o
  -1  -7  10          1.08         -0.01         1.78 o
   0  -7  10          2.35          0.11         1.96 o
   1  -7  10          0.33          0.75         1.67 o
   2  -7  10          0.04          0.18         1.95 o
  -4  -6  10          0.16          1.45         3.09 o
  -3  -6  10          0.31          2.72         3.09 o
  -2  -6  10         48.15         67.80         4.08 o
  -1  -6  10          2.72          1.72         2.63 o
   0  -6  10          2.09          2.06         1.91 o
   1  -6  10          2.05          0.83         1.50 o
   2  -6  10          0.71         -2.25         1.67 o
   3  -6  10          2.66         -2.72         3.09 o
  -4  -5  10          3.26          2.36         3.09 o
  -3  -5  10         42.76         41.92         5.99 o
  -2  -5  10         39.63         41.42         2.66 o
  -1  -5  10          4.80          5.81         1.35 o
   0  -5  10         18.14         18.49         1.76 o
   1  -5  10          0.13         -1.21         1.29 o
   2  -5  10          8.92          5.57         1.73 o
   3  -5  10          0.20         -0.54         2.72 o
   4  -5  10          0.95         -4.36         2.90 o
  -4  -4  10         12.64         16.15         4.36 o
  -3  -4  10          2.11         -0.94         1.46 o
  -2  -4  10          4.75          1.93         1.35 o
  -1  -4  10          6.77          5.25         1.28 o
   0  -4  10          3.21          3.86         1.24 o
   1  -4  10          2.77          3.11         1.16 o
   2  -4  10          0.71          2.62         1.45 o
   3  -4  10          0.17         -0.68         1.61 o
   4  -4  10         25.78         20.15         4.36 o
   5  -4  10          0.83         -1.26         3.81 o
  -4  -3  10          7.16          5.85         1.52 o
  -3  -3  10          6.28          6.81         1.59 o
  -2  -3  10          6.19          6.43         1.54 o
  -1  -3  10         36.62         35.72         2.50 o
   0  -3  10          0.42          0.25         0.88 o
   1  -3  10          0.31         -0.18         0.91 o
   2  -3  10          9.39         10.27         1.35 o
   3  -3  10          5.40          4.67         1.44 o
   4  -3  10          4.46          2.14         1.96 o
   5  -3  10          1.92         -0.36         3.09 o
  -4  -2  10         11.03         12.86         2.00 o
  -3  -2  10         45.79         49.33         3.17 o
  -2  -2  10          1.31          1.52         1.32 o
  -1  -2  10          2.67         -0.07         1.32 o
   0  -2  10          8.54          9.30         1.35 o
   1  -2  10         24.17         22.36         1.89 o
   2  -2  10         64.01         68.73         2.98 o
   3  -2  10         92.89         96.98         4.65 o
   4  -2  10          9.20          7.44         2.54 o
   5  -2  10          5.59          5.01         2.05 o
   6  -2  10          0.83         -0.50         2.01 o
  -4  -1  10          1.21          1.88         1.91 o
  -3  -1  10         23.29         23.52         2.44 o
  -2  -1  10          0.83          1.00         1.32 o
  -1  -1  10         11.56         14.50         1.52 o
   0  -1  10         16.13         16.93         1.41 o
   1  -1  10         46.47         48.18         2.75 o
   2  -1  10          2.38          1.84         1.15 o
   3  -1  10        232.12        251.36         7.02 o
   4  -1  10          5.46          3.90         1.78 o
   5  -1  10          6.63          3.35         1.96 o
   6  -1  10          0.72          0.28         4.17 o
  -4   0  10          2.96          2.67         2.27 o
  -3   0  10          2.39          3.05         1.24 o
  -2   0  10         12.34         13.81         1.55 o
  -1   0  10         82.89         87.49         3.67 o
   0   0  10          0.33         -1.26         0.84 o
   1   0  10        335.14        335.40         8.07 o
   2   0  10          5.58          3.19         1.17 o
   3   0  10        244.44        243.54         6.88 o
   4   0  10         15.57         15.79         2.27 o
   5   0  10         13.17          9.11         2.14 o
   6   0  10          0.04          2.26         1.87 o
  -4   1  10          1.76          0.86         1.45 o
  -3   1  10          5.08          6.43         1.34 o
  -2   1  10         19.03         21.41         2.26 o
  -1   1  10        123.70        128.97         4.47 o
   0   1  10         81.25         79.74         3.31 o
   1   1  10        110.19         98.59         3.71 o
   2   1  10          2.27          1.68         1.10 o
   3   1  10          4.66         -1.25         2.02 o
   4   1  10         17.64         16.24         3.54 o
   5   1  10         16.48         11.32         2.27 o
   6   1  10         13.60         16.39         2.90 o
   7   1  10          0.74         -3.01         2.01 o
  -3   2  10          5.19          5.92         1.89 o
  -2   2  10         39.43         43.23         3.18 o
  -1   2  10          2.64          4.13         1.38 o
   0   2  10          3.26          4.25         1.43 o
   1   2  10          0.00          0.85         1.22 o
   2   2  10         14.40         10.64         1.67 o
   3   2  10          6.78          6.00         1.50 o
   4   2  10         38.55         31.43         3.00 o
   5   2  10          4.88          4.01         1.83 o
   6   2  10          2.15          4.60         2.05 o
   7   2  10         28.19         26.33         3.27 o
  -3   3  10          5.17          4.34         2.09 o
  -2   3  10         55.68         60.21         4.40 o
  -1   3  10         20.47         20.99         2.36 o
   0   3  10        557.88        570.70        16.76 o
   1   3  10         26.87         30.56         2.67 o
   2   3  10        131.82        137.70         6.53 o
   3   3  10          6.14          2.50         1.65 o
   4   3  10         79.51         81.85         5.99 o
   5   3  10         17.57         19.43         2.70 o
   6   3  10         13.00         14.35         2.57 o
   7   3  10          2.92         -1.42         2.14 o
  -2   4  10          0.63          1.09         2.54 o
  -1   4  10         11.04         11.74         3.45 o
   0   4  10         25.34         27.36         5.72 o
   1   4  10         10.18         12.19         2.36 o
   2   4  10          5.99          4.17         1.92 o
   3   4  10          0.54          1.17         1.73 o
   4   4  10          1.32         -1.23         1.61 o
   5   4  10         20.24         16.97         6.08 o
   6   4  10          9.19          4.76         2.22 o
   7   4  10         11.31          3.09         2.72 o
  -2   5  10          0.53          1.63         2.36 o
  -1   5  10         18.25         19.65         2.87 o
   0   5  10         24.89         23.86         3.08 o
   1   5  10          7.14          5.51         2.17 o
   2   5  10         33.85         28.31         3.14 o
   3   5  10         15.95         17.43         2.74 o
   4   5  10         45.38         48.54         3.97 o
   5   5  10          3.69          4.67         2.09 o
   6   5  10         38.83         47.31         4.36 o
   7   5  10          3.95          5.26         3.27 o
  -1   6  10         30.78         27.81         3.51 o
   0   6  10         22.40         12.12         2.74 o
   1   6  10         38.61         36.41         3.72 o
   2   6  10          0.78         -2.67         1.78 o
   3   6  10          7.14          9.81         2.50 o
   4   6  10          0.09          2.25         2.36 o
   5   6  10         84.21         97.12         7.35 o
   6   6  10          0.17         -3.27         2.36 o
   0   7  10          3.33          2.84         4.54 o
   1   7  10          3.70          2.70         2.27 o
   2   7  10          0.22         -1.81         2.05 o
   3   7  10          0.25          0.75         1.85 o
   4   7  10         28.55         25.13         2.95 o
   5   7  10          1.65          1.67         2.17 o
   6   7  10          6.42          4.17         3.27 o
   2   8  10        100.50        100.56         7.89 o
   3   8  10         32.25         30.67         4.17 o
   4   8  10         59.44         65.71         4.33 o
   5   8  10         55.11         53.92         4.79 o
  -2  -7  11         11.13         14.19         2.35 o
  -1  -7  11          0.36          1.11         1.96 o
   0  -7  11          3.36          1.67         2.14 o
   1  -7  11          5.76          4.17         3.45 o
  -3  -6  11          1.69          1.27         2.90 o
  -2  -6  11          6.67          5.77         2.36 o
  -1  -6  11          0.16          0.03         1.49 o
   0  -6  11         15.54         20.19         6.72 o
   1  -6  11          0.37          1.59         1.87 o
   2  -6  11          2.08          2.01         2.17 o
  -3  -5  11          2.05          8.35         3.63 o
  -2  -5  11         23.97         25.24         2.61 o
  -1  -5  11          0.79          2.34         1.31 o
   0  -5  11         19.91         23.50         2.03 o
   1  -5  11          0.47          0.99         1.70 o
   2  -5  11          0.46          0.63         1.99 o
   3  -5  11          5.07          8.71         3.45 o
  -3  -4  11          0.38         -1.09         1.38 o
  -2  -4  11          3.03          0.28         1.50 o
  -1  -4  11          0.05         -1.32         1.29 o
   0  -4  11          0.00         -1.08         1.21 o
   1  -4  11          7.44          9.04         1.66 o
   2  -4  11         10.80          9.13         2.81 o
   3  -4  11          0.49          2.18         2.90 o
   4  -4  11          3.23          4.54         3.45 o
  -4  -3  11         12.90         15.31         2.01 o
  -3  -3  11          9.48          9.58         1.85 o
  -2  -3  11         15.00         17.30         2.06 o
  -1  -3  11          8.66          8.34         1.74 o
   0  -3  11         11.86         13.51         1.60 o
   1  -3  11          9.11          8.98         1.60 o
   2  -3  11          0.58          3.13         1.47 o
   3  -3  11         12.52          8.23         1.96 o
   4  -3  11          6.23          6.19         2.09 o
   5  -3  11          6.09          3.64         2.05 o
  -4  -2  11          6.73         11.72         3.18 o
  -3  -2  11          4.54          5.01         1.70 o
  -2  -2  11          3.13          2.55         1.60 o
  -1  -2  11          4.55          3.97         1.60 o
   0  -2  11        120.01        140.78         4.94 o
   1  -2  11          3.31          6.85         2.54 o
   2  -2  11         25.75         26.50         2.02 o
   3  -2  11          3.95          4.38         1.56 o
   4  -2  11          4.87          5.47         2.01 o
   5  -2  11          4.46          2.83         1.91 o
  -3  -1  11         10.01          6.20         2.11 o
  -2  -1  11          0.85         -0.93         1.73 o
  -1  -1  11          0.01         -1.40         0.99 o
   0  -1  11         18.72         16.63         1.78 o
   1  -1  11          0.02         -0.12         1.07 o
   2  -1  11          2.08          0.87         1.15 o
   3  -1  11          5.56          7.81         1.73 o
   4  -1  11         21.33         17.81         2.53 o
   5  -1  11          2.69          3.53         1.95 o
   6  -1  11          1.55          0.41         2.01 o
  -3   0  11         11.70         13.21         2.57 o
  -2   0  11         82.99         68.31         3.49 o
  -1   0  11          4.88          6.00         2.48 o
   0   0  11          0.63         -1.82         1.21 o
   1   0  11          6.44          8.86         1.42 o
   2   0  11          2.84          0.22         1.17 o
   3   0  11         95.98        100.87         4.24 o
   4   0  11         59.70         60.24         4.90 o
   5   0  11          9.29         12.49         2.45 o
   6   0  11          0.17         -3.57         4.08 o
  -3   1  11          3.51          6.86         1.70 o
  -2   1  11         33.84         29.37         2.61 o
  -1   1  11         49.82         53.78         4.52 o
   0   1  11         22.15         27.45         2.46 o
   1   1  11         10.48          6.91         1.44 o
   2   1  11         79.53         71.08         3.16 o
   3   1  11          0.54         -1.69         1.87 o
   4   1  11         18.27         12.02         2.35 o
   5   1  11         17.34         10.70         2.40 o
   6   1  11          1.02          2.84         1.95 o
  -3   2  11         32.79         38.06         2.56 o
  -2   2  11          0.44         -1.29         1.47 o
  -1   2  11        140.52        134.22         5.65 o
   0   2  11          4.62          6.10         1.45 o
   1   2  11         50.44         52.82         2.85 o
   2   2  11         10.16          8.29         1.51 o
   3   2  11         13.29         13.65         1.91 o
   4   2  11         11.18         10.04         2.22 o
   5   2  11         58.71         64.02         4.65 o
   6   2  11          0.00          1.12         1.96 o
  -2   3  11         23.15         22.91         3.36 o
  -1   3  11          2.77          0.54         2.36 o
   0   3  11         68.71         65.25         7.26 o
   1   3  11          1.27          0.90         1.73 o
   2   3  11        176.86        181.93         8.02 o
   3   3  11          2.96          2.61         1.78 o
   4   3  11         32.63         31.89         3.18 o
   5   3  11         10.39          6.24         2.81 o
   6   3  11          9.85         15.44         4.08 o
  -2   4  11          5.44          7.62         3.09 o
  -1   4  11          2.07          2.90         2.54 o
   0   4  11         16.80         15.34         3.72 o
   1   4  11          9.30          5.66         2.11 o
   2   4  11          0.00         -0.03         1.86 o
   3   4  11         11.13         11.69         2.44 o
   4   4  11         13.99         10.80         2.35 o
   5   4  11         18.37         11.93         2.44 o
   6   4  11          2.13          1.50         2.14 o
  -1   5  11         27.68         31.22         4.72 o
   0   5  11          9.25          4.04         2.81 o
   1   5  11          0.14         -0.63         1.91 o
   2   5  11         66.34         60.85         4.61 o
   3   5  11         18.94         17.45         2.89 o
   4   5  11          1.52          3.07         2.14 o
   5   5  11          6.44          5.15         2.54 o
   6   5  11          0.22         -1.58         2.18 o
   0   6  11          1.58          3.79         2.27 o
   1   6  11         27.80         32.21         3.78 o
   2   6  11          0.46          1.21         2.24 o
   3   6  11         68.76         67.83         5.07 o
   4   6  11         33.69         29.87         6.08 o
   5   6  11         29.90         32.28         3.99 o
   6   6  11          8.19          3.99         3.09 o
   1   7  11          0.97          1.27         3.36 o
   2   7  11         23.35         22.31         3.38 o
   3   7  11         19.08         21.34         2.92 o
   4   7  11          1.23          1.65         2.24 o
   5   7  11          0.01          0.89         2.22 o
  -1  -6  12         13.61         11.45         2.57 o
   0  -6  12          0.08         -0.73         2.90 o
   1  -6  12         12.91         11.98         4.17 o
  -2  -5  12          0.18         -1.05         2.73 o
  -1  -5  12          1.92          2.54         1.70 o
   0  -5  12          5.61         11.06         2.50 o
   1  -5  12          0.04         -0.06         1.83 o
   2  -5  12          0.03         -0.05         2.04 o
   3  -5  12          8.07          8.17         3.45 o
  -3  -4  12          2.74          4.18         1.70 o
  -2  -4  12          1.68          2.24         1.64 o
  -1  -4  12          1.39          1.95         1.56 o
   0  -4  12          2.31          0.46         2.45 o
   1  -4  12          1.28         -0.63         1.38 o
   2  -4  12          0.66          1.37         2.01 o
   3  -4  12          1.48          6.72         3.45 o
   4  -4  12          1.46          0.73         3.63 o
  -3  -3  12          1.35          1.30         1.55 o
  -2  -3  12          1.94          2.27         1.66 o
  -1  -3  12          1.33          0.14         1.52 o
   0  -3  12         24.22         25.52         3.14 o
   1  -3  12          0.08          1.12         1.42 o
   2  -3  12         51.68         51.86         4.10 o
   3  -3  12         55.23         47.91         5.63 o
   4  -3  12          1.43          1.81         3.27 o
  -3  -2  12          1.62          1.68         1.86 o
  -2  -2  12          3.00          6.51         2.24 o
  -1  -2  12          0.74         -1.51         1.65 o
   0  -2  12         49.83         58.39         3.41 o
   1  -2  12          1.28          1.10         1.46 o
   2  -2  12         63.63         80.72         4.08 o
   3  -2  12          4.76          4.21         2.09 o
   4  -2  12          0.81          0.84         1.96 o
   5  -2  12          0.65         -0.55         1.91 o
  -3  -1  12          1.08          1.65         1.99 o
  -2  -1  12          0.74          3.16         1.99 o
  -1  -1  12          1.38         -0.46         1.32 o
   0  -1  12         26.55         25.14         2.45 o
   1  -1  12         21.83         23.23         2.36 o
   2  -1  12         21.84         20.94         1.95 o
   3  -1  12          6.57          4.17         1.99 o
   4  -1  12          9.23          6.37         2.45 o
   5  -1  12          0.01         -2.34         1.68 o
  -3   0  12         22.87         25.16         3.46 o
  -2   0  12         10.26         11.25         1.83 o
  -1   0  12         66.29         76.78         6.80 o
   0   0  12          0.30         -0.26         1.38 o
   1   0  12         26.09         28.84         2.61 o
   2   0  12          1.90         -0.20         1.23 o
   3   0  12         24.23         22.84         2.81 o
   4   0  12          0.00          0.08         2.45 o
   5   0  12          1.68          2.73         1.95 o
  -2   1  12          1.00          0.20         1.42 o
  -1   1  12        210.63        226.43        11.27 o
   0   1  12          0.09          1.74         1.51 o
   1   1  12         13.19         11.19         1.71 o
   2   1  12          2.19          2.05         1.46 o
   3   1  12          7.77          7.62         2.18 o
   4   1  12          0.02          3.57         2.09 o
   5   1  12          0.26          0.56         1.91 o
   6   1  12          0.04          0.34         2.01 o
  -2   2  12          4.75          4.52         1.83 o
  -1   2  12         46.54         51.40         3.68 o
   0   2  12        122.31        128.40         5.65 o
   1   2  12         14.64         14.36         2.07 o
   2   2  12         36.55         33.62         2.81 o
   3   2  12         24.11         20.28         3.39 o
   4   2  12          0.00          0.14         1.70 o
   5   2  12          4.85          1.68         2.01 o
   6   2  12          0.09         -1.60         1.91 o
  -1   3  12          2.94         -1.36         1.83 o
   0   3  12          0.62         -3.54         2.36 o
   1   3  12          1.93          0.31         1.83 o
   2   3  12         36.19         37.29         3.53 o
   3   3  12          0.74          0.74         1.83 o
   4   3  12         31.95         33.09         3.54 o
   5   3  12          1.30          1.94         1.95 o
   6   3  12         20.20         20.57         6.81 o
  -1   4  12          0.05         -2.00         2.36 o
   0   4  12         10.72         12.74         2.63 o
   1   4  12          0.24          0.27         1.92 o
   2   4  12          5.90          4.49         2.24 o
   3   4  12         19.42         17.65         2.76 o
   4   4  12          0.71          2.10         2.09 o
   5   4  12          4.35          3.11         2.36 o
   6   4  12          9.85          7.31         2.57 o
   0   5  12         28.39         29.66         3.57 o
   1   5  12         95.11         89.07         7.26 o
   2   5  12         54.55         46.95         4.17 o
   3   5  12         59.12         70.47         5.26 o
   4   5  12        246.09        249.14        10.70 o
   5   5  12          7.09          8.32         2.57 o
   1   6  12         20.51         16.35         3.18 o
   2   6  12         25.11         26.29         3.53 o
   3   6  12         39.73         41.07         4.63 o
   4   6  12         28.70         28.35         6.81 o
   5   6  12          2.79          4.33         2.44 o
   3   7  12         39.58         30.13         5.44 o
  -1  -5  13          0.27          2.50         2.11 o
   0  -5  13          0.53          0.11         2.36 o
   1  -5  13          0.35          3.09         3.45 o
  -1  -4  13          0.81          0.93         1.99 o
   0  -4  13          5.03          5.64         2.24 o
   1  -4  13          0.03          0.64         1.56 o
   2  -4  13          2.29          2.70         2.22 o
   3  -4  13          0.66         -0.36         3.27 o
  -2  -3  13          2.03          6.16         2.22 o
  -1  -3  13          7.26          7.19         2.35 o
   0  -3  13          4.01          4.58         2.17 o
   1  -3  13          5.33          4.24         1.73 o
   2  -3  13          4.76          5.85         2.35 o
   3  -3  13         11.32         12.70         3.63 o
  -2  -2  13          2.06          2.20         2.09 o
  -1  -2  13          7.82          4.45         2.45 o
   0  -2  13          0.03          0.73         1.52 o
   1  -2  13         21.58         24.64         2.50 o
   2  -2  13         21.01         23.27         3.45 o
   3  -2  13        102.69        122.87         9.07 o
   4  -2  13         13.86         12.89         3.99 o
  -2  -1  13          0.96          2.72         2.17 o
  -1  -1  13          6.81          6.27         2.90 o
   0  -1  13          5.71          6.52         1.70 o
   1  -1  13          4.84          3.25         1.74 o
   2  -1  13         20.66         21.97         3.59 o
   3  -1  13         45.32         42.73         3.82 o
   4  -1  13          3.76          5.21         2.18 o
   5  -1  13          0.46          0.48         2.01 o
  -2   0  13          0.25          0.19         2.04 o
  -1   0  13         37.06         46.75         3.34 o
   0   0  13          3.71          3.90         1.72 o
   1   0  13         24.79         27.35         2.72 o
   2   0  13         14.34         12.32         5.08 o
   3   0  13          0.06         -2.24         1.86 o
   4   0  13          6.83          5.90         2.22 o
   5   0  13          8.28          5.61         2.81 o
  -1   1  13          0.07          0.48         1.67 o
   0   1  13          3.13          4.59         1.85 o
   1   1  13          9.24          9.06         2.08 o
   2   1  13          0.05          0.54         1.46 o
   3   1  13          1.61          1.09         1.99 o
   4   1  13         13.97         11.30         5.08 o
   5   1  13          9.51          7.84         2.44 o
  -1   2  13         50.00         48.32         4.40 o
   0   2  13         53.34         54.93         4.62 o
   1   2  13         14.69         14.70         2.87 o
   2   2  13         20.41         23.26         2.51 o
   3   2  13          6.06          8.21         2.30 o
   4   2  13          4.25          4.85         2.90 o
   5   2  13          0.05          1.89         2.36 o
   0   3  13          1.67         -1.45         1.92 o
   1   3  13         20.07         23.29         2.67 o
   2   3  13          6.00          9.06         2.02 o
   3   3  13          2.35          1.46         2.45 o
   4   3  13          8.19         11.40         2.48 o
   5   3  13          0.34          1.09         2.17 o
   0   4  13          0.38          2.72         2.72 o
   1   4  13         18.61         14.32         2.82 o
   2   4  13          0.03         -1.38         2.18 o
   3   4  13          8.09          5.51         2.35 o
   4   4  13          9.21          7.15         2.40 o
   5   4  13         12.27          6.23         2.48 o
   1   5  13          2.97          0.87         2.30 o
   2   5  13          9.83          7.79         2.63 o
   3   5  13          4.04          0.27         2.31 o
   4   5  13          0.73          4.60         2.40 o
   0  -3  14         24.60         32.62         4.45 o
   1  -3  14         11.63         13.06         2.26 o
   2  -3  14          2.90          9.26         3.45 o
  -1  -2  14          2.46          3.52         2.30 o
   0  -2  14          1.48          5.55         6.53 o
   1  -2  14          0.00         -2.33         1.55 o
   2  -2  14          0.18          0.36         2.90 o
   3  -2  14          1.50          6.72         3.63 o
  -1  -1  14          4.92          5.18         2.56 o
   0  -1  14          1.15          1.95         1.67 o
   1  -1  14          0.45          0.01         1.64 o
   2  -1  14          2.58         -1.81         3.09 o
   3  -1  14          4.86          3.99         3.63 o
   4  -1  14          0.37          4.17         3.09 o
  -1   0  14          4.74          2.61         2.37 o
   0   0  14         17.23         20.27         2.56 o
   1   0  14          1.75          1.72         3.09 o
   2   0  14         10.84          7.26         3.63 o
   3   0  14          1.82          1.81         2.90 o
   4   0  14          3.43          0.76         1.99 o
   0   1  14         24.39         23.23         5.08 o
   1   1  14          0.24          0.96         3.36 o
   2   1  14         26.67         26.73         3.46 o
   3   1  14          4.70          3.62         3.18 o
   4   1  14          0.26         -2.87         1.91 o
   0   2  14          0.59          1.24         2.04 o
   1   2  14          7.02          6.59         2.43 o
   2   2  14         13.30         11.89         3.81 o
   3   2  14          1.09          2.65         1.96 o
   4   2  14          0.00         -0.29         2.54 o
   1   3  14          0.01         -0.78         2.09 o
   2   3  14          0.71         -0.01         1.70 o
   3   3  14          5.96          1.55         2.17 o
   4   3  14         23.20         21.34         3.18 o
   2   4  14          0.84          3.10         2.37 o
   3   4  14         25.51         20.13         3.26 o
   2   0  15          1.47         -1.45         3.09 o
                                                
